# Supplementary material for: (μ-3,4-Diacetyl­hexa-2,4-diene-2,5-diol­ato-κ4 O 2,O 3:O 4,O 5)bis­[aqua(1,10-phen­an­thro­line-κ2 N,N′)copper(II)] bis­(tetra­fluorid­oborate) monohydrate
Source: Acta Crystallogr Sect E Struct Rep Online. 2009 Mar 6;65(Pt 4):m366–7. doi: 10.1107/S1600536809006898 (PMC2969010; doi:10.1107/S1600536809006898)
Supplement: Supplementary file 1 [file e-65-0m366-sup1.cif]

##############################################################################
###                                                                        ###
###        Electronic paper (Acta Crystallographica Section E)             ###
###                                                                        ###
##############################################################################
#                                                                            #
# This CIF contains the data in a paper accepted for publication in Acta     #
# Crystallographica Section E. It conforms to the requirements of Notes      #
# for Authors for Section E, and has been peer reviewed under the auspices   #
# of the IUCr Commission on Journals.                                        #
#                                                                            #
# Full details of the Crystallographic Information File format               #
# are given in the paper "The Crystallographic Information File (CIF):       #
# a New Standard Archive File for Crystallography" by S. R. Hall, F. H.      #
# Allen and I. D. Brown [Acta Cryst. (1991), A47, 655-685].                  #
#                                                                            #
# The current version of the core CIF dictionary is obtainable from          #
# ftp://ftp.iucr.org/pub/cif_core.dic. The current version number is 2.4.    #
#                                                                            #
# Software is freely available for graphical display of the structure(s) in  #
# this CIF.  For information consult the CIF home page http://www.iucr.org/  #
# cif/home.html                                                              #
#                                                                            #
# This file may be used for bona fide research purposes within the           #
# scientific community so long as proper attribution is given to the journal # 
# article from which it was obtained.                                        #
#                                                                            #
##############################################################################
                                             
data_I
_audit_creation_method     SHELXL-97
_chemical_name_systematic
;
(\m-3,4-Diacetylhexa-2,4-diene-2,5-diolato-
\k^4^<i>O</i>^2^,<i>O</i>^3^:<i>O</i>^4^,<i>O</i>^5^)bis[aqua(1,10-
phenanthroline-\k^2^<i>N</i>,<i>N</i>')copper(II)] bis(tetrafluoridoborate)
monohydrate
;
_chemical_name_common     ?
_chemical_formula_moiety     'C34 H32 Cu2 N4 O6 2+, 2(B F4 -), H2 O'
_chemical_formula_sum     'C34 H34 B2 Cu2 F8 N4 O7'
_chemical_formula_iupac
                         '[Cu2 (C10 H12 O4) (C12 H8 N2)2 (H2 O)2] (B F4)2, H2 O'
_chemical_formula_weight     911.35
_chemical_melting_point     ?
_symmetry_cell_setting     Triclinic
_symmetry_space_group_name_H-M     'P -1'
_symmetry_space_group_name_Hall     '-P 1'
loop_
    _symmetry_equiv_pos_as_xyz
    'x, y, z'
    '-x, -y, -z'
_cell_length_a     11.5555(9)
_cell_length_b     12.0954(9)
_cell_length_c     15.4446(12)
_cell_angle_alpha     67.6540(10)
_cell_angle_beta     78.8900(10)
_cell_angle_gamma     72.7840(10)
_cell_volume     1899.2(3)
_cell_formula_units_Z     2
_cell_measurement_reflns_used     3675
_cell_measurement_theta_min     2.24
_cell_measurement_theta_max     24.88
_cell_measurement_temperature     298(2)
_exptl_crystal_description     Prism
_exptl_crystal_colour     Green
_exptl_crystal_size_max     0.16
_exptl_crystal_size_mid     0.08
_exptl_crystal_size_min     0.04
_exptl_crystal_density_diffrn     1.594
_exptl_crystal_density_meas     .
_exptl_crystal_density_method     'not measured'
_exptl_crystal_F_000     924
_exptl_absorpt_coefficient_mu     1.211
_exptl_absorpt_correction_type     Multi-scan
_exptl_absorpt_process_details     '(SADABS; Sheldrick, 1996)'
_exptl_absorpt_correction_T_min     0.8581
_exptl_absorpt_correction_T_max     0.9486
_exptl_special_details
;
;
_diffrn_ambient_temperature     298(2)
_diffrn_radiation_type     MoK\a
_diffrn_radiation_wavelength     0.71073
_diffrn_radiation_source     'fine-focus sealed tube'
_diffrn_radiation_monochromator     graphite
_diffrn_measurement_device_type     'Bruker SMART APEX CCD area-detector'
_diffrn_measurement_method     \w
_diffrn_detector_area_resol_mean     0.83
_diffrn_reflns_number     15806
_diffrn_reflns_av_R_equivalents     0.0590
_diffrn_reflns_av_sigmaI/netI     0.1259
_diffrn_reflns_theta_min     1.88
_diffrn_reflns_theta_max     25.36
_diffrn_reflns_theta_full     25.36
_diffrn_measured_fraction_theta_max     0.996
_diffrn_measured_fraction_theta_full     0.996
_diffrn_reflns_limit_h_min     -13
_diffrn_reflns_limit_h_max     13
_diffrn_reflns_limit_k_min     -14
_diffrn_reflns_limit_k_max     14
_diffrn_reflns_limit_l_min     -18
_diffrn_reflns_limit_l_max     18
_diffrn_standards_number     .
_diffrn_standards_interval_count     .
_diffrn_standards_interval_time     ?
_diffrn_standards_decay_%     .
_refine_special_details
;
Refinement of <i>F</i>^2^ against ALL reflections. The weighted <i>R</i>-factor
<i>wR</i> and goodness of fit <i>S</i> are based on <i>F</i>^2^, conventional
<i>R</i>-factors <i>R</i> are based on <i>F</i>, with <i>F</i> set to zero for
negative <i>F</i>^2^. The threshold expression of <i>F</i>^2^ >
\s(<i>F</i>^2^) is used only for calculating <i>R</i>-factors(gt) <i>etc</i>.
and is not relevant to the choice of reflections for refinement.
<i>R</i>-factors based on <i>F</i>^2^ are statistically about twice as large
as those based on <i>F</i>, and <i>R</i>- factors based on ALL data will be
even larger.
;
_reflns_number_total     6928
_reflns_number_gt     3558
_reflns_threshold_expression     I>2\s(I)
_refine_ls_structure_factor_coef     Fsqd
_refine_ls_matrix_type     full
_refine_ls_R_factor_all     0.1090
_refine_ls_R_factor_gt     0.0554
_refine_ls_wR_factor_gt     0.1015
_refine_ls_wR_factor_ref     0.1138
_refine_ls_goodness_of_fit_ref     0.844
_refine_ls_restrained_S_all     0.897
_refine_ls_number_reflns     6928
_refine_ls_number_parameters     606
_refine_ls_number_restraints     326
_refine_ls_hydrogen_treatment     mixed
_refine_ls_weighting_scheme     calc
_refine_ls_weighting_details
                 'calc w=1/[\s^2^(Fo^2^)+(0.0366P)^2^] where P=(Fo^2^+2Fc^2^)/3'
_atom_sites_solution_hydrogens     geom
_atom_sites_solution_primary     direct
_atom_sites_solution_secondary     difmap
_refine_ls_shift/su_max     0.001
_refine_ls_shift/su_mean     0.001
_refine_diff_density_max     0.535
_refine_diff_density_min     -0.401
_refine_ls_extinction_method     none
_refine_ls_extinction_coef     ?
loop_
    _atom_type_symbol
    _atom_type_description
    _atom_type_scat_dispersion_real
    _atom_type_scat_dispersion_imag
    _atom_type_scat_source
    'C' 'C' 0.0033 0.0016
                         'International Tables Vol C Tables 4.2.6.8 and 6.1.1.4'
    'H' 'H' 0.0000 0.0000
                         'International Tables Vol C Tables 4.2.6.8 and 6.1.1.4'
    'B' 'B' 0.0013 0.0007
                         'International Tables Vol C Tables 4.2.6.8 and 6.1.1.4'
    'N' 'N' 0.0061 0.0033
                         'International Tables Vol C Tables 4.2.6.8 and 6.1.1.4'
    'O' 'O' 0.0106 0.0060
                         'International Tables Vol C Tables 4.2.6.8 and 6.1.1.4'
    'F' 'F' 0.0171 0.0103
                         'International Tables Vol C Tables 4.2.6.8 and 6.1.1.4'
    'Cu' 'Cu' 0.3201 1.2651
                         'International Tables Vol C Tables 4.2.6.8 and 6.1.1.4'
_computing_data_collection     'SMART (Bruker, 1999)'
_computing_cell_refinement     'SAINT (Bruker, 2006)'
_computing_data_reduction     'SAINT (Bruker, 2006)'
_computing_structure_solution     'SHELXS97 (Sheldrick, 2008)'
_computing_structure_refinement     'SHELXL97 (Sheldrick, 2008)'
_computing_molecular_graphics     'X-SEED (Barbour, 2001)'
_computing_publication_material
;
PLATON (Spek, 2009), publCIF (Westrip, 2009) and
enCIFer (Allen <i>et al.</i>,  2004)
;
loop_
    _atom_site_type_symbol
    _atom_site_label
    _atom_site_fract_x
    _atom_site_fract_y
    _atom_site_fract_z
    _atom_site_U_iso_or_equiv
    _atom_site_adp_type
    _atom_site_calc_flag
    _atom_site_refinement_flags
    _atom_site_occupancy
    _atom_site_disorder_assembly
    _atom_site_disorder_group
    Cu Cu1 0.99590(6) 0.18154(5) 0.85485(4) 0.0390(2) Uani d . 1 . .
    Cu Cu2 0.65472(6) 0.87240(6) 0.61594(5) 0.0491(2) Uani d . 1 . .
    O O1 0.8415(3) 0.2366(3) 0.8079(2) 0.0404(9) Uani d . 1 . .
    O O2 0.9820(3) 0.3323(3) 0.8705(2) 0.0468(10) Uani d . 1 . .
    O O3 0.7359(3) 0.7405(3) 0.5728(2) 0.0445(10) Uani d . 1 . .
    O O4 0.6140(3) 0.7653(3) 0.7374(2) 0.0515(10) Uani d . 1 . .
    O O5 1.1038(4) 0.2306(4) 0.7078(3) 0.0604(11) Uani d D 1 . .
    H H5D 1.115(6) 0.301(3) 0.693(4) 0.091 Uiso d D 1 . .
    H H5E 1.049(4) 0.241(6) 0.674(4) 0.091 Uiso d D 1 . .
    O O6 0.8423(5) 0.8930(4) 0.6395(4) 0.0763(13) Uani d D 1 . .
    H H6D 0.835(7) 0.968(2) 0.632(5) 0.114 Uiso d D 1 . .
    H H6E 0.904(4) 0.849(6) 0.618(5) 0.114 Uiso d D 1 . .
    O O7 0.1659(5) 0.4582(5) 0.6594(4) 0.0931(15) Uani d D 1 . .
    H H7A 0.194(7) 0.456(8) 0.707(4) 0.140 Uiso d D 1 . .
    H H7B 0.184(7) 0.521(5) 0.618(4) 0.140 Uiso d D 1 . .
    N N1 1.0160(4) 0.0087(3) 0.8585(3) 0.0374(11) Uani d . 1 . .
    N N2 1.1408(4) 0.0983(4) 0.9301(3) 0.0368(11) Uani d . 1 . .
    N N3 0.5590(4) 1.0233(4) 0.6458(3) 0.0490(12) Uani d . 1 . .
    N N4 0.6619(4) 0.9957(4) 0.4867(3) 0.0485(12) Uani d . 1 . .
    C C1 0.6712(5) 0.3667(5) 0.7313(4) 0.0523(16) Uani d . 1 . .
    H H1A 0.6628 0.2878 0.7364 0.078 Uiso calc R 1 . .
    H H1B 0.6768 0.4177 0.6662 0.078 Uiso calc R 1 . .
    H H1C 0.6016 0.4055 0.7640 0.078 Uiso calc R 1 . .
    C C2 0.7842(4) 0.3498(5) 0.7739(3) 0.0348(13) Uani d . 1 . .
    C C3 0.8174(5) 0.4515(4) 0.7750(3) 0.0348(13) Uani d . 1 . .
    C C4 0.9136(5) 0.4354(5) 0.8251(4) 0.0396(14) Uani d . 1 . .
    C C5 0.9433(5) 0.5441(5) 0.8342(4) 0.0616(18) Uani d . 1 . .
    H H5A 1.0111 0.5151 0.8712 0.092 Uiso calc R 1 . .
    H H5B 0.8740 0.5870 0.8644 0.092 Uiso calc R 1 . .
    H H5C 0.9635 0.5990 0.7729 0.092 Uiso calc R 1 . .
    C C6 0.8686(5) 0.5545(5) 0.5733(4) 0.0555(17) Uani d . 1 . .
    H H6A 0.8767 0.6032 0.5078 0.083 Uiso calc R 1 . .
    H H6B 0.8397 0.4845 0.5806 0.083 Uiso calc R 1 . .
    H H6C 0.9463 0.5268 0.5981 0.083 Uiso calc R 1 . .
    C C7 0.7798(5) 0.6312(5) 0.6254(4) 0.0406(14) Uani d . 1 . .
    C C8 0.7509(4) 0.5814(4) 0.7219(4) 0.0356(13) Uani d . 1 . .
    C C9 0.6633(5) 0.6503(5) 0.7713(4) 0.0425(14) Uani d . 1 . .
    C C10 0.6193(5) 0.5913(5) 0.8720(3) 0.0569(17) Uani d . 1 . .
    H H10A 0.5594 0.6520 0.8933 0.085 Uiso calc R 1 . .
    H H10B 0.6866 0.5578 0.9100 0.085 Uiso calc R 1 . .
    H H10C 0.5838 0.5264 0.8772 0.085 Uiso calc R 1 . .
    C C11 0.9811(6) -0.1545(5) 0.8256(4) 0.0592(17) Uani d . 1 . .
    H H11 0.9341 -0.1807 0.7984 0.071 Uiso calc R 1 . .
    C C12 0.9525(5) -0.0316(5) 0.8195(4) 0.0507(16) Uani d . 1 . .
    H H12 0.8868 0.0236 0.7871 0.061 Uiso calc R 1 . .
    C C13 1.0777(6) -0.2358(5) 0.8714(4) 0.0574(17) Uani d . 1 . .
    H H13 1.0963 -0.3180 0.8763 0.069 Uiso calc R 1 . .
    C C14 1.2556(6) -0.2718(5) 0.9568(4) 0.0529(16) Uani d . 1 . .
    H H14 1.2809 -0.3543 0.9616 0.064 Uiso calc R 1 . .
    C C15 1.3201(5) -0.2274(5) 0.9931(4) 0.0503(16) Uani d . 1 . .
    H H15 1.3892 -0.2794 1.0226 0.060 Uiso calc R 1 . .
    C C16 1.3461(5) -0.0469(5) 1.0248(4) 0.0529(16) Uani d . 1 . .
    H H16 1.4143 -0.0943 1.0572 0.063 Uiso calc R 1 . .
    C C17 1.3051(5) 0.0741(6) 1.0134(4) 0.0594(17) Uani d . 1 . .
    H H17 1.3457 0.1106 1.0373 0.071 Uiso calc R 1 . .
    C C18 1.2015(5) 0.1449(5) 0.9657(4) 0.0490(15) Uani d . 1 . .
    H H18 1.1747 0.2280 0.9589 0.059 Uiso calc R 1 . .
    C C19 1.1824(5) -0.0245(4) 0.9411(3) 0.0346(13) Uani d . 1 . .
    C C20 1.1134(5) -0.0718(4) 0.9031(3) 0.0348(13) Uani d . 1 . .
    C C21 1.1489(5) -0.1963(5) 0.9111(4) 0.0427(14) Uani d . 1 . .
    C C22 1.2846(5) -0.1003(5) 0.9872(4) 0.0425(14) Uani d . 1 . .
    C C23 0.5072(6) 1.0331(6) 0.7278(5) 0.0693(19) Uani d . 1 . .
    H H23 0.5129 0.9621 0.7809 0.083 Uiso calc R 1 . .
    C C24 0.4450(6) 1.1451(6) 0.7371(5) 0.082(2) Uani d . 1 . .
    H H24 0.4086 1.1488 0.7955 0.098 Uiso calc R 1 . .
    C C25 0.4372(6) 1.2499(6) 0.6606(6) 0.077(2) Uani d . 1 . .
    H H25 0.3957 1.3256 0.6666 0.093 Uiso calc R 1 . .
    C C26 0.4903(6) 1.3473(6) 0.4869(6) 0.076(2) Uani d . 1 . .
    H H26 0.4489 1.4258 0.4873 0.092 Uiso calc R 1 . .
    C C27 0.5463(6) 1.3346(6) 0.4065(5) 0.072(2) Uani d . 1 . .
    H H27 0.5465 1.4043 0.3529 0.087 Uiso calc R 1 . .
    C C28 0.6657(6) 1.1947(6) 0.3192(5) 0.076(2) Uani d . 1 . .
    H H28 0.6674 1.2605 0.2631 0.091 Uiso calc R 1 . .
    C C29 0.7220(6) 1.0756(6) 0.3223(5) 0.080(2) Uani d . 1 . .
    H H29 0.7620 1.0605 0.2681 0.096 Uiso calc R 1 . .
    C C30 0.7183(5) 0.9776(6) 0.4079(4) 0.0602(17) Uani d . 1 . .
    H H30 0.7564 0.8976 0.4095 0.072 Uiso calc R 1 . .
    C C31 0.6061(5) 1.1119(5) 0.4834(4) 0.0475(15) Uani d . 1 . .
    C C32 0.5494(5) 1.1274(5) 0.5703(4) 0.0458(15) Uani d . 1 . .
    C C33 0.4910(5) 1.2440(6) 0.5738(5) 0.0595(18) Uani d . 1 . .
    C C34 0.6068(6) 1.2147(5) 0.4007(5) 0.0570(17) Uani d . 1 . .
    B B1 0.8838(5) 0.2213(5) 0.5346(4) 0.101(2) Uani d DU 1 . .
    F F1 0.8098(11) 0.3342(7) 0.5272(7) 0.138(4) Uani d PDU 0.50 A 1
    F F2 0.8189(11) 0.1382(9) 0.5615(8) 0.145(5) Uani d PDU 0.50 A 1
    F F3 0.9664(10) 0.1914(12) 0.5938(8) 0.165(5) Uani d PDU 0.50 A 1
    F F4 0.9393(10) 0.2322(10) 0.4465(5) 0.152(4) Uani d PDU 0.50 A 1
    F F1A 0.8141(11) 0.3279(8) 0.4850(7) 0.145(5) Uani d PDU 0.50 A 2
    F F2A 0.8125(10) 0.1552(9) 0.6042(6) 0.109(3) Uani d PDU 0.50 A 2
    F F3A 0.9625(9) 0.2425(12) 0.5766(8) 0.135(4) Uani d PDU 0.50 A 2
    F F4A 0.9420(11) 0.1540(10) 0.4814(7) 0.180(5) Uani d PDU 0.50 A 2
    B B2 0.3294(4) 0.4202(4) 0.8750(3) 0.0641(16) Uani d DU 1 . .
    F F5 0.2337(8) 0.4460(12) 0.9365(7) 0.091(4) Uani d PDU 0.50 B 1
    F F6 0.4163(9) 0.3279(7) 0.9241(7) 0.100(3) Uani d PDU 0.50 B 1
    F F7 0.2957(9) 0.3809(7) 0.8148(5) 0.098(3) Uani d PDU 0.50 B 1
    F F8 0.3687(11) 0.5225(8) 0.8272(6) 0.123(4) Uani d PDU 0.50 B 1
    F F5A 0.2328(8) 0.4162(13) 0.9389(8) 0.098(4) Uani d PDU 0.50 B 2
    F F6A 0.2915(10) 0.4675(10) 0.7880(5) 0.149(4) Uani d PDU 0.50 B 2
    F F7A 0.3964(9) 0.4925(8) 0.8799(7) 0.103(3) Uani d PDU 0.50 B 2
    F F8A 0.4019(9) 0.3057(6) 0.8903(8) 0.102(3) Uani d PDU 0.50 B 2
loop_
    _atom_site_aniso_label
    _atom_site_aniso_U_11
    _atom_site_aniso_U_22
    _atom_site_aniso_U_33
    _atom_site_aniso_U_12
    _atom_site_aniso_U_13
    _atom_site_aniso_U_23
    Cu1 0.0431(4) 0.0245(4) 0.0444(4) -0.0034(3) -0.0095(3) -0.0074(3)
    Cu2 0.0615(5) 0.0320(4) 0.0425(4) -0.0019(4) -0.0037(4) -0.0083(3)
    O1 0.043(2) 0.0210(19) 0.052(2) -0.0037(17) -0.0079(19) -0.0084(18)
    O2 0.051(2) 0.031(2) 0.057(2) -0.0017(18) -0.019(2) -0.0131(19)
    O3 0.066(3) 0.025(2) 0.033(2) -0.0038(19) -0.0013(19) -0.0074(17)
    O4 0.066(3) 0.026(2) 0.040(2) 0.0045(19) 0.009(2) -0.0058(18)
    O5 0.064(3) 0.057(3) 0.056(3) -0.019(3) -0.003(2) -0.012(3)
    O6 0.083(4) 0.069(3) 0.081(3) -0.018(3) -0.017(3) -0.026(3)
    O7 0.110(4) 0.082(4) 0.092(4) -0.029(3) -0.034(4) -0.019(3)
    N1 0.045(3) 0.025(2) 0.037(3) -0.005(2) -0.008(2) -0.005(2)
    N2 0.039(3) 0.030(3) 0.038(3) -0.008(2) -0.004(2) -0.009(2)
    N3 0.054(3) 0.039(3) 0.046(3) 0.000(2) 0.002(3) -0.018(3)
    N4 0.053(3) 0.037(3) 0.044(3) -0.005(2) -0.003(3) -0.006(2)
    C1 0.047(4) 0.038(3) 0.070(4) -0.004(3) -0.020(3) -0.014(3)
    C2 0.031(3) 0.037(3) 0.034(3) -0.007(3) -0.003(3) -0.010(3)
    C3 0.041(3) 0.025(3) 0.034(3) -0.005(3) -0.007(3) -0.006(2)
    C4 0.048(4) 0.025(3) 0.044(3) -0.004(3) -0.004(3) -0.013(3)
    C5 0.064(4) 0.039(3) 0.088(5) 0.000(3) -0.029(4) -0.028(3)
    C6 0.071(4) 0.040(3) 0.045(4) -0.009(3) 0.006(3) -0.012(3)
    C7 0.040(3) 0.031(3) 0.048(4) -0.008(3) -0.002(3) -0.012(3)
    C8 0.037(3) 0.025(3) 0.037(3) -0.002(2) -0.003(3) -0.006(3)
    C9 0.047(4) 0.034(3) 0.039(3) -0.006(3) -0.010(3) -0.006(3)
    C10 0.061(4) 0.040(3) 0.043(4) 0.002(3) 0.004(3) -0.001(3)
    C11 0.085(5) 0.039(4) 0.061(4) -0.019(4) -0.021(4) -0.017(3)
    C12 0.063(4) 0.036(3) 0.050(4) -0.009(3) -0.021(3) -0.007(3)
    C13 0.084(5) 0.027(3) 0.055(4) -0.008(3) -0.011(4) -0.010(3)
    C14 0.067(5) 0.028(3) 0.048(4) 0.008(3) -0.005(3) -0.011(3)
    C15 0.044(4) 0.039(4) 0.046(4) 0.008(3) -0.006(3) -0.005(3)
    C16 0.043(4) 0.049(4) 0.052(4) -0.003(3) -0.016(3) -0.002(3)
    C17 0.060(4) 0.060(4) 0.063(4) -0.023(4) -0.022(4) -0.013(4)
    C18 0.051(4) 0.040(3) 0.054(4) -0.013(3) -0.009(3) -0.011(3)
    C19 0.039(3) 0.027(3) 0.030(3) -0.005(3) -0.002(3) -0.004(3)
    C20 0.044(4) 0.023(3) 0.029(3) -0.003(3) -0.004(3) -0.003(2)
    C21 0.058(4) 0.029(3) 0.038(3) -0.007(3) -0.004(3) -0.012(3)
    C22 0.037(3) 0.038(3) 0.040(3) -0.007(3) -0.004(3) -0.002(3)
    C23 0.085(5) 0.060(4) 0.054(4) -0.002(4) -0.001(4) -0.024(4)
    C24 0.089(6) 0.072(5) 0.083(6) 0.012(4) -0.002(5) -0.053(5)
    C25 0.071(5) 0.049(4) 0.110(6) 0.008(4) -0.013(5) -0.040(5)
    C26 0.071(5) 0.033(4) 0.118(7) 0.002(4) -0.027(5) -0.020(5)
    C27 0.069(5) 0.045(4) 0.081(5) -0.004(4) -0.022(4) 0.002(4)
    C28 0.085(5) 0.057(5) 0.053(5) -0.012(4) -0.007(4) 0.012(4)
    C29 0.099(6) 0.069(5) 0.047(4) -0.016(5) 0.002(4) -0.001(4)
    C30 0.069(5) 0.053(4) 0.049(4) -0.013(3) -0.003(4) -0.009(4)
    C31 0.038(4) 0.032(3) 0.063(4) -0.003(3) -0.011(3) -0.008(3)
    C32 0.046(4) 0.031(3) 0.055(4) -0.006(3) -0.009(3) -0.010(3)
    C33 0.050(4) 0.044(4) 0.082(5) 0.007(3) -0.018(4) -0.026(4)
    C34 0.060(4) 0.041(4) 0.057(4) -0.007(3) -0.017(4) -0.002(4)
    B1 0.135(6) 0.089(4) 0.110(5) -0.047(4) -0.019(4) -0.051(4)
    F1 0.226(9) 0.086(5) 0.115(9) -0.035(5) -0.001(7) -0.059(6)
    F2 0.162(8) 0.095(6) 0.222(11) -0.062(6) -0.044(8) -0.068(7)
    F3 0.184(8) 0.193(11) 0.126(7) -0.122(7) -0.059(6) 0.014(8)
    F4 0.147(8) 0.162(10) 0.122(6) 0.018(7) -0.011(5) -0.064(7)
    F1A 0.203(9) 0.121(6) 0.101(9) -0.027(6) -0.052(7) -0.018(5)
    F2A 0.136(7) 0.086(6) 0.138(7) -0.059(5) -0.006(5) -0.054(5)
    F3A 0.173(8) 0.131(9) 0.125(8) -0.098(6) -0.050(6) -0.008(6)
    F4A 0.206(10) 0.175(10) 0.196(10) -0.052(8) 0.043(8) -0.130(8)
    B2 0.077(4) 0.059(4) 0.067(4) -0.019(3) -0.012(3) -0.029(3)
    F5 0.087(6) 0.099(8) 0.100(6) -0.014(5) 0.005(4) -0.062(5)
    F6 0.084(5) 0.096(6) 0.116(8) 0.004(5) -0.046(5) -0.035(5)
    F7 0.139(7) 0.092(6) 0.084(6) -0.009(5) -0.039(5) -0.052(5)
    F8 0.173(8) 0.087(5) 0.102(8) -0.066(5) 0.002(6) -0.008(5)
    F5A 0.083(6) 0.094(7) 0.135(6) -0.034(5) 0.024(5) -0.065(6)
    F6A 0.185(8) 0.168(9) 0.091(5) -0.042(8) -0.071(5) -0.014(6)
    F7A 0.122(7) 0.117(7) 0.116(8) -0.074(6) 0.019(6) -0.071(6)
    F8A 0.105(7) 0.063(4) 0.131(8) -0.008(4) 0.007(5) -0.043(5)
_geom_special_details
;
All e.s.d.'s (except the e.s.d. in the dihedral angle between two l.s. planes)
are estimated using the full covariance matrix. The cell e.s.d.'s are taken
into account individually in the estimation of e.s.d.'s in distances, angles
and torsion angles; correlations between e.s.d.'s in cell parameters are only
used when they are defined by crystal symmetry. An approximate (isotropic)
treatment of cell e.s.d.'s is used for estimating e.s.d.'s involving l.s.
planes.
;
loop_
    _geom_bond_atom_site_label_1
    _geom_bond_atom_site_label_2
    _geom_bond_site_symmetry_2
    _geom_bond_distance
    _geom_bond_publ_flag
    Cu1 O2 . 1.886(3) y
    Cu1 O1 . 1.892(3) y
    Cu1 N2 . 2.008(4) y
    Cu1 N1 . 2.013(4) y
    Cu1 O5 . 2.320(4) y
    Cu2 O3 . 1.884(3) y
    Cu2 O4 . 1.895(3) y
    Cu2 N4 . 1.990(4) y
    Cu2 N3 . 2.004(4) y
    Cu2 O6 . 2.363(5) y
    O1 C2 . 1.281(5) ?
    O2 C4 . 1.280(5) ?
    O3 C7 . 1.269(5) ?
    O4 C9 . 1.274(5) ?
    O5 H5D . 0.842(11) ?
    O5 H5E . 0.846(11) ?
    O6 H6D . 0.852(11) ?
    O6 H6E . 0.852(11) ?
    O7 H7A . 0.850(11) ?
    O7 H7B . 0.845(11) ?
    N1 C12 . 1.320(6) ?
    N1 C20 . 1.353(6) ?
    N2 C18 . 1.316(6) ?
    N2 C19 . 1.372(6) ?
    N3 C23 . 1.325(7) ?
    N3 C32 . 1.345(6) ?
    N4 C30 . 1.329(6) ?
    N4 C31 . 1.348(6) ?
    C1 C2 . 1.501(6) ?
    C1 H1A . 0.9600 ?
    C1 H1B . 0.9600 ?
    C1 H1C . 0.9600 ?
    C2 C3 . 1.399(6) ?
    C3 C4 . 1.401(7) ?
    C3 C8 . 1.510(6) ?
    C4 C5 . 1.513(6) ?
    C5 H5A . 0.9600 ?
    C5 H5B . 0.9600 ?
    C5 H5C . 0.9600 ?
    C6 C7 . 1.499(6) ?
    C6 H6A . 0.9600 ?
    C6 H6B . 0.9600 ?
    C6 H6C . 0.9600 ?
    C7 C8 . 1.392(7) ?
    C8 C9 . 1.411(6) ?
    C9 C10 . 1.501(7) ?
    C10 H10A . 0.9600 ?
    C10 H10B . 0.9600 ?
    C10 H10C . 0.9600 ?
    C11 C13 . 1.356(7) ?
    C11 C12 . 1.394(7) ?
    C11 H11 . 0.9300 ?
    C12 H12 . 0.9300 ?
    C13 C21 . 1.389(7) ?
    C13 H13 . 0.9300 ?
    C14 C15 . 1.336(7) ?
    C14 C21 . 1.425(7) ?
    C14 H14 . 0.9300 ?
    C15 C22 . 1.440(7) ?
    C15 H15 . 0.9300 ?
    C16 C17 . 1.350(7) ?
    C16 C22 . 1.407(7) ?
    C16 H16 . 0.9300 ?
    C17 C18 . 1.401(7) ?
    C17 H17 . 0.9300 ?
    C18 H18 . 0.9300 ?
    C19 C22 . 1.389(6) ?
    C19 C20 . 1.419(7) ?
    C20 C21 . 1.402(6) ?
    C23 C24 . 1.380(7) ?
    C23 H23 . 0.9300 ?
    C24 C25 . 1.359(8) ?
    C24 H24 . 0.9300 ?
    C25 C33 . 1.384(8) ?
    C25 H25 . 0.9300 ?
    C26 C27 . 1.327(8) ?
    C26 C33 . 1.445(8) ?
    C26 H26 . 0.9300 ?
    C27 C34 . 1.441(8) ?
    C27 H27 . 0.9300 ?
    C28 C34 . 1.381(8) ?
    C28 C29 . 1.380(8) ?
    C28 H28 . 0.9300 ?
    C29 C30 . 1.405(7) ?
    C29 H29 . 0.9300 ?
    C30 H30 . 0.9300 ?
    C31 C34 . 1.404(7) ?
    C31 C32 . 1.429(7) ?
    C32 C33 . 1.388(7) ?
    B1 F3 . 1.326(6) ?
    B1 F2 . 1.325(6) ?
    B1 F4A . 1.328(6) ?
    B1 F1A . 1.330(6) ?
    B1 F3A . 1.343(6) ?
    B1 F1 . 1.356(6) ?
    B1 F4 . 1.363(6) ?
    B1 F2A . 1.367(6) ?
    B2 F8 . 1.338(5) ?
    B2 F5A . 1.340(5) ?
    B2 F8A . 1.347(6) ?
    B2 F6 . 1.347(5) ?
    B2 F6A . 1.349(5) ?
    B2 F7 . 1.351(5) ?
    B2 F5 . 1.357(6) ?
    B2 F7A . 1.358(5) ?
loop_
    _geom_angle_atom_site_label_1
    _geom_angle_atom_site_label_2
    _geom_angle_atom_site_label_3
    _geom_angle_site_symmetry_1
    _geom_angle_site_symmetry_3
    _geom_angle
    _geom_angle_publ_flag
    O2 Cu1 O1 . . 92.75(14) y
    O2 Cu1 N2 . . 91.77(16) ?
    O1 Cu1 N2 . . 166.92(15) y
    O2 Cu1 N1 . . 171.40(16) y
    O1 Cu1 N1 . . 92.39(16) ?
    N2 Cu1 N1 . . 81.76(17) y
    O2 Cu1 O5 . . 95.44(15) ?
    O1 Cu1 O5 . . 95.00(14) ?
    N2 Cu1 O5 . . 96.78(16) ?
    N1 Cu1 O5 . . 90.97(16) ?
    O3 Cu2 O4 . . 92.78(14) y
    O3 Cu2 N4 . . 92.05(17) ?
    O4 Cu2 N4 . . 168.61(17) y
    O3 Cu2 N3 . . 172.57(17) y
    O4 Cu2 N3 . . 92.64(17) ?
    N4 Cu2 N3 . . 81.72(19) y
    O3 Cu2 O6 . . 90.72(16) ?
    O4 Cu2 O6 . . 99.97(17) ?
    N4 Cu2 O6 . . 90.27(18) ?
    N3 Cu2 O6 . . 93.34(17) ?
    C2 O1 Cu1 . . 124.8(3) ?
    C4 O2 Cu1 . . 124.3(3) ?
    C7 O3 Cu2 . . 124.7(3) ?
    C9 O4 Cu2 . . 125.4(3) ?
    Cu1 O5 H5D . . 108(5) ?
    Cu1 O5 H5E . . 100(4) ?
    H5D O5 H5E . . 105(6) ?
    Cu2 O6 H6D . . 109(5) ?
    Cu2 O6 H6E . . 114(5) ?
    H6D O6 H6E . . 124(7) ?
    H7A O7 H7B . . 102(8) ?
    C12 N1 C20 . . 118.4(4) ?
    C12 N1 Cu1 . . 128.9(4) ?
    C20 N1 Cu1 . . 112.6(3) ?
    C18 N2 C19 . . 117.6(5) ?
    C18 N2 Cu1 . . 129.7(4) ?
    C19 N2 Cu1 . . 112.6(3) ?
    C23 N3 C32 . . 117.7(5) ?
    C23 N3 Cu2 . . 129.2(4) ?
    C32 N3 Cu2 . . 113.1(4) ?
    C30 N4 C31 . . 118.5(5) ?
    C30 N4 Cu2 . . 128.5(4) ?
    C31 N4 Cu2 . . 113.0(4) ?
    C2 C1 H1A . . 109.5 ?
    C2 C1 H1B . . 109.5 ?
    H1A C1 H1B . . 109.5 ?
    C2 C1 H1C . . 109.5 ?
    H1A C1 H1C . . 109.5 ?
    H1B C1 H1C . . 109.5 ?
    O1 C2 C3 . . 126.3(5) ?
    O1 C2 C1 . . 113.0(4) ?
    C3 C2 C1 . . 120.7(4) ?
    C2 C3 C4 . . 120.8(4) ?
    C2 C3 C8 . . 121.0(5) ?
    C4 C3 C8 . . 118.2(4) ?
    O2 C4 C3 . . 126.2(5) ?
    O2 C4 C5 . . 112.3(5) ?
    C3 C4 C5 . . 121.4(5) ?
    C4 C5 H5A . . 109.5 ?
    C4 C5 H5B . . 109.5 ?
    H5A C5 H5B . . 109.5 ?
    C4 C5 H5C . . 109.5 ?
    H5A C5 H5C . . 109.5 ?
    H5B C5 H5C . . 109.5 ?
    C7 C6 H6A . . 109.5 ?
    C7 C6 H6B . . 109.5 ?
    H6A C6 H6B . . 109.5 ?
    C7 C6 H6C . . 109.5 ?
    H6A C6 H6C . . 109.5 ?
    H6B C6 H6C . . 109.5 ?
    O3 C7 C8 . . 125.9(5) ?
    O3 C7 C6 . . 113.3(5) ?
    C8 C7 C6 . . 120.8(5) ?
    C7 C8 C9 . . 121.6(5) ?
    C7 C8 C3 . . 119.1(5) ?
    C9 C8 C3 . . 119.3(5) ?
    O4 C9 C8 . . 125.1(5) ?
    O4 C9 C10 . . 113.5(5) ?
    C8 C9 C10 . . 121.4(5) ?
    C9 C10 H10A . . 109.5 ?
    C9 C10 H10B . . 109.5 ?
    H10A C10 H10B . . 109.5 ?
    C9 C10 H10C . . 109.5 ?
    H10A C10 H10C . . 109.5 ?
    H10B C10 H10C . . 109.5 ?
    C13 C11 C12 . . 119.8(5) ?
    C13 C11 H11 . . 120.1 ?
    C12 C11 H11 . . 120.1 ?
    N1 C12 C11 . . 121.9(5) ?
    N1 C12 H12 . . 119.1 ?
    C11 C12 H12 . . 119.1 ?
    C11 C13 C21 . . 120.1(5) ?
    C11 C13 H13 . . 119.9 ?
    C21 C13 H13 . . 119.9 ?
    C15 C14 C21 . . 121.8(5) ?
    C15 C14 H14 . . 119.1 ?
    C21 C14 H14 . . 119.1 ?
    C14 C15 C22 . . 121.1(5) ?
    C14 C15 H15 . . 119.5 ?
    C22 C15 H15 . . 119.5 ?
    C17 C16 C22 . . 119.2(5) ?
    C17 C16 H16 . . 120.4 ?
    C22 C16 H16 . . 120.4 ?
    C16 C17 C18 . . 120.3(5) ?
    C16 C17 H17 . . 119.9 ?
    C18 C17 H17 . . 119.9 ?
    N2 C18 C17 . . 122.4(5) ?
    N2 C18 H18 . . 118.8 ?
    C17 C18 H18 . . 118.8 ?
    N2 C19 C22 . . 123.3(5) ?
    N2 C19 C20 . . 115.9(4) ?
    C22 C19 C20 . . 120.9(5) ?
    N1 C20 C21 . . 123.1(5) ?
    N1 C20 C19 . . 117.0(4) ?
    C21 C20 C19 . . 119.9(5) ?
    C13 C21 C20 . . 116.7(5) ?
    C13 C21 C14 . . 125.0(5) ?
    C20 C21 C14 . . 118.3(5) ?
    C19 C22 C16 . . 117.3(5) ?
    C19 C22 C15 . . 118.1(5) ?
    C16 C22 C15 . . 124.7(5) ?
    N3 C23 C24 . . 122.2(6) ?
    N3 C23 H23 . . 118.9 ?
    C24 C23 H23 . . 118.9 ?
    C25 C24 C23 . . 119.7(6) ?
    C25 C24 H24 . . 120.2 ?
    C23 C24 H24 . . 120.2 ?
    C24 C25 C33 . . 120.0(6) ?
    C24 C25 H25 . . 120.0 ?
    C33 C25 H25 . . 120.0 ?
    C27 C26 C33 . . 122.6(6) ?
    C27 C26 H26 . . 118.7 ?
    C33 C26 H26 . . 118.7 ?
    C26 C27 C34 . . 121.1(6) ?
    C26 C27 H27 . . 119.4 ?
    C34 C27 H27 . . 119.4 ?
    C34 C28 C29 . . 119.2(6) ?
    C34 C28 H28 . . 120.4 ?
    C29 C28 H28 . . 120.4 ?
    C28 C29 C30 . . 119.4(6) ?
    C28 C29 H29 . . 120.3 ?
    C30 C29 H29 . . 120.3 ?
    N4 C30 C29 . . 122.0(6) ?
    N4 C30 H30 . . 119.0 ?
    C29 C30 H30 . . 119.0 ?
    N4 C31 C34 . . 122.8(6) ?
    N4 C31 C32 . . 116.6(5) ?
    C34 C31 C32 . . 120.6(5) ?
    N3 C32 C33 . . 123.8(6) ?
    N3 C32 C31 . . 115.6(5) ?
    C33 C32 C31 . . 120.6(6) ?
    C25 C33 C32 . . 116.6(6) ?
    C25 C33 C26 . . 126.0(6) ?
    C32 C33 C26 . . 117.4(6) ?
    C28 C34 C31 . . 118.2(6) ?
    C28 C34 C27 . . 124.2(6) ?
    C31 C34 C27 . . 117.7(6) ?
    F1 B1 F4 . . 105.4(5) ?
    F2 B1 F1 . . 110.2(5) ?
    F2 B1 F4 . . 109.7(6) ?
    F3 B1 F4 . . 109.9(6) ?
    F3 B1 F1 . . 110.2(6) ?
    F3 B1 F2 . . 111.4(6) ?
    F4A B1 F1A . . 111.5(5) ?
    F4A B1 F3A . . 111.0(6) ?
    F1A B1 F3A . . 109.8(6) ?
    F4A B1 F2A . . 107.9(6) ?
    F1A B1 F2A . . 109.2(6) ?
    F3A B1 F2A . . 107.2(5) ?
    F6 B2 F7 . . 107.9(5) ?
    F6 B2 F5 . . 108.2(5) ?
    F7 B2 F5 . . 110.3(7) ?
    F8 B2 F7 . . 109.9(5) ?
    F8 B2 F6 . . 112.0(6) ?
    F8 B2 F5 . . 108.6(6) ?
    F5A B2 F8A . . 109.6(5) ?
    F5A B2 F6A . . 109.5(6) ?
    F8A B2 F6A . . 110.4(6) ?
    F5A B2 F7A . . 111.7(7) ?
    F8A B2 F7A . . 107.8(5) ?
    F6A B2 F7A . . 107.8(5) ?
loop_
    _geom_torsion_atom_site_label_1
    _geom_torsion_atom_site_label_2
    _geom_torsion_atom_site_label_3
    _geom_torsion_atom_site_label_4
    _geom_torsion_site_symmetry_1
    _geom_torsion_site_symmetry_2
    _geom_torsion_site_symmetry_3
    _geom_torsion_site_symmetry_4
    _geom_torsion
    _geom_torsion_publ_flag
    O2 Cu1 O1 C2 . . . . 19.5(4) ?
    N2 Cu1 O1 C2 . . . . 129.6(7) ?
    N1 Cu1 O1 C2 . . . . -167.4(4) ?
    O5 Cu1 O1 C2 . . . . -76.2(4) ?
    O1 Cu1 O2 C4 . . . . -23.7(4) ?
    N2 Cu1 O2 C4 . . . . 168.6(4) ?
    O5 Cu1 O2 C4 . . . . 71.6(4) ?
    O4 Cu2 O3 C7 . . . . -22.8(4) ?
    N4 Cu2 O3 C7 . . . . 167.5(4) ?
    O6 Cu2 O3 C7 . . . . 77.2(4) ?
    O3 Cu2 O4 C9 . . . . 16.7(5) ?
    N4 Cu2 O4 C9 . . . . 131.7(8) ?
    N3 Cu2 O4 C9 . . . . -168.4(5) ?
    O6 Cu2 O4 C9 . . . . -74.5(5) ?
    O1 Cu1 N1 C12 . . . . 13.4(5) ?
    N2 Cu1 N1 C12 . . . . -178.3(5) ?
    O5 Cu1 N1 C12 . . . . -81.6(5) ?
    O1 Cu1 N1 C20 . . . . -170.8(3) ?
    N2 Cu1 N1 C20 . . . . -2.5(3) ?
    O5 Cu1 N1 C20 . . . . 94.2(3) ?
    O2 Cu1 N2 C18 . . . . -5.3(5) ?
    O1 Cu1 N2 C18 . . . . -115.5(7) ?
    N1 Cu1 N2 C18 . . . . -179.6(5) ?
    O5 Cu1 N2 C18 . . . . 90.4(5) ?
    O2 Cu1 N2 C19 . . . . 177.5(3) ?
    O1 Cu1 N2 C19 . . . . 67.3(8) ?
    N1 Cu1 N2 C19 . . . . 3.2(3) ?
    O5 Cu1 N2 C19 . . . . -86.8(3) ?
    O4 Cu2 N3 C23 . . . . 9.3(5) ?
    N4 Cu2 N3 C23 . . . . 179.3(6) ?
    O6 Cu2 N3 C23 . . . . -90.9(5) ?
    O4 Cu2 N3 C32 . . . . -171.6(4) ?
    N4 Cu2 N3 C32 . . . . -1.5(4) ?
    O6 Cu2 N3 C32 . . . . 88.3(4) ?
    O3 Cu2 N4 C30 . . . . -5.9(5) ?
    O4 Cu2 N4 C30 . . . . -121.0(9) ?
    N3 Cu2 N4 C30 . . . . 178.1(5) ?
    O6 Cu2 N4 C30 . . . . 84.8(5) ?
    O3 Cu2 N4 C31 . . . . 177.7(4) ?
    O4 Cu2 N4 C31 . . . . 62.6(10) ?
    N3 Cu2 N4 C31 . . . . 1.7(4) ?
    O6 Cu2 N4 C31 . . . . -91.6(4) ?
    Cu1 O1 C2 C3 . . . . -7.8(7) ?
    Cu1 O1 C2 C1 . . . . 172.9(3) ?
    O1 C2 C3 C4 . . . . -7.5(8) ?
    C1 C2 C3 C4 . . . . 171.7(5) ?
    O1 C2 C3 C8 . . . . 172.2(5) ?
    C1 C2 C3 C8 . . . . -8.6(7) ?
    Cu1 O2 C4 C3 . . . . 16.7(7) ?
    Cu1 O2 C4 C5 . . . . -166.0(3) ?
    C2 C3 C4 O2 . . . . 2.6(8) ?
    C8 C3 C4 O2 . . . . -177.1(5) ?
    C2 C3 C4 C5 . . . . -174.4(5) ?
    C8 C3 C4 C5 . . . . 5.9(7) ?
    Cu2 O3 C7 C8 . . . . 17.2(8) ?
    Cu2 O3 C7 C6 . . . . -163.6(3) ?
    O3 C7 C8 C9 . . . . 2.2(9) ?
    C6 C7 C8 C9 . . . . -176.9(5) ?
    O3 C7 C8 C3 . . . . -176.4(5) ?
    C6 C7 C8 C3 . . . . 4.5(8) ?
    C2 C3 C8 C7 . . . . -79.9(6) ?
    C4 C3 C8 C7 . . . . 99.8(6) ?
    C2 C3 C8 C9 . . . . 101.5(6) ?
    C4 C3 C8 C9 . . . . -78.8(6) ?
    Cu2 O4 C9 C8 . . . . -4.4(8) ?
    Cu2 O4 C9 C10 . . . . 175.4(3) ?
    C7 C8 C9 O4 . . . . -9.1(9) ?
    C3 C8 C9 O4 . . . . 169.5(5) ?
    C7 C8 C9 C10 . . . . 171.0(5) ?
    C3 C8 C9 C10 . . . . -10.4(8) ?
    C20 N1 C12 C11 . . . . 1.9(8) ?
    Cu1 N1 C12 C11 . . . . 177.5(4) ?
    C13 C11 C12 N1 . . . . -1.0(9) ?
    C12 C11 C13 C21 . . . . -0.8(9) ?
    C21 C14 C15 C22 . . . . -0.1(9) ?
    C22 C16 C17 C18 . . . . 0.8(9) ?
    C19 N2 C18 C17 . . . . 0.0(8) ?
    Cu1 N2 C18 C17 . . . . -177.0(4) ?
    C16 C17 C18 N2 . . . . -0.3(9) ?
    C18 N2 C19 C22 . . . . -0.2(7) ?
    Cu1 N2 C19 C22 . . . . 177.3(4) ?
    C18 N2 C19 C20 . . . . 179.0(4) ?
    Cu1 N2 C19 C20 . . . . -3.5(5) ?
    C12 N1 C20 C21 . . . . -1.0(7) ?
    Cu1 N1 C20 C21 . . . . -177.3(4) ?
    C12 N1 C20 C19 . . . . 177.7(5) ?
    Cu1 N1 C20 C19 . . . . 1.4(6) ?
    N2 C19 C20 N1 . . . . 1.4(7) ?
    C22 C19 C20 N1 . . . . -179.3(4) ?
    N2 C19 C20 C21 . . . . -179.9(4) ?
    C22 C19 C20 C21 . . . . -0.6(7) ?
    C11 C13 C21 C20 . . . . 1.7(8) ?
    C11 C13 C21 C14 . . . . -176.9(5) ?
    N1 C20 C21 C13 . . . . -0.8(8) ?
    C19 C20 C21 C13 . . . . -179.4(5) ?
    N1 C20 C21 C14 . . . . 177.9(5) ?
    C19 C20 C21 C14 . . . . -0.7(7) ?
    C15 C14 C21 C13 . . . . 179.7(5) ?
    C15 C14 C21 C20 . . . . 1.1(8) ?
    N2 C19 C22 C16 . . . . 0.8(8) ?
    C20 C19 C22 C16 . . . . -178.5(5) ?
    N2 C19 C22 C15 . . . . -179.2(4) ?
    C20 C19 C22 C15 . . . . 1.6(7) ?
    C17 C16 C22 C19 . . . . -1.0(8) ?
    C17 C16 C22 C15 . . . . 178.9(5) ?
    C14 C15 C22 C19 . . . . -1.2(8) ?
    C14 C15 C22 C16 . . . . 178.8(5) ?
    C32 N3 C23 C24 . . . . 0.0(9) ?
    Cu2 N3 C23 C24 . . . . 179.1(5) ?
    N3 C23 C24 C25 . . . . -0.9(11) ?
    C23 C24 C25 C33 . . . . 0.3(11) ?
    C33 C26 C27 C34 . . . . 3.0(11) ?
    C34 C28 C29 C30 . . . . -0.1(11) ?
    C31 N4 C30 C29 . . . . 0.5(9) ?
    Cu2 N4 C30 C29 . . . . -175.7(5) ?
    C28 C29 C30 N4 . . . . 0.0(10) ?
    C30 N4 C31 C34 . . . . -1.0(8) ?
    Cu2 N4 C31 C34 . . . . 175.7(4) ?
    C30 N4 C31 C32 . . . . -178.5(5) ?
    Cu2 N4 C31 C32 . . . . -1.7(6) ?
    C23 N3 C32 C33 . . . . 1.5(9) ?
    Cu2 N3 C32 C33 . . . . -177.7(5) ?
    C23 N3 C32 C31 . . . . -179.7(5) ?
    Cu2 N3 C32 C31 . . . . 1.1(6) ?
    N4 C31 C32 N3 . . . . 0.4(8) ?
    C34 C31 C32 N3 . . . . -177.1(5) ?
    N4 C31 C32 C33 . . . . 179.2(5) ?
    C34 C31 C32 C33 . . . . 1.8(9) ?
    C24 C25 C33 C32 . . . . 1.1(10) ?
    C24 C25 C33 C26 . . . . -179.9(6) ?
    N3 C32 C33 C25 . . . . -2.1(9) ?
    C31 C32 C33 C25 . . . . 179.1(5) ?
    N3 C32 C33 C26 . . . . 178.8(5) ?
    C31 C32 C33 C26 . . . . 0.0(9) ?
    C27 C26 C33 C25 . . . . 178.5(7) ?
    C27 C26 C33 C32 . . . . -2.5(10) ?
    C29 C28 C34 C31 . . . . -0.4(10) ?
    C29 C28 C34 C27 . . . . 179.2(6) ?
    N4 C31 C34 C28 . . . . 1.0(9) ?
    C32 C31 C34 C28 . . . . 178.3(6) ?
    N4 C31 C34 C27 . . . . -178.6(5) ?
    C32 C31 C34 C27 . . . . -1.3(8) ?
    C26 C27 C34 C28 . . . . 179.3(7) ?
    C26 C27 C34 C31 . . . . -1.1(10) ?
loop_
    _geom_hbond_atom_site_label_D
    _geom_hbond_atom_site_label_H
    _geom_hbond_atom_site_label_A
    _geom_hbond_site_symmetry_A
    _geom_hbond_distance_DH
    _geom_hbond_distance_HA
    _geom_hbond_distance_DA
    _geom_hbond_angle_DHA
    _geom_hbond_publ_flag
    O7 H7B F1A 2_666 0.845(11) 1.91(2) 2.737(11) 166(8) y
    O7 H7A F6A . 0.850(11) 1.90(3) 2.728(9) 164(8) y
    O7 H7A F7 . 0.850(11) 1.99(4) 2.782(8) 155(8) y
    O6 H6E F4 2_766 0.852(11) 2.054(18) 2.898(9) 171(7) y
    O6 H6D F2A 1_565 0.852(11) 2.080(16) 2.930(10) 175(7) y
    O6 H6D F2 1_565 0.852(11) 1.90(3) 2.694(10) 155(7) y
    O5 H5E F3A . 0.846(11) 1.96(2) 2.776(8) 163(6) y
    O5 H5D O7 1_655 0.842(11) 2.000(15) 2.837(7) 173(6) y
    O7 H7A F7 . 0.850(11) 1.99(4) 2.782(8) 155(8) y
    O7 H7A F6A . 0.850(11) 1.90(3) 2.728(9) 164(8) y
    C29 H29 Cg 2_766 0.93 2.75 3.522(7) 141 y
data_global
_journal_date_recd_electronic     2009-02-20
_journal_date_accepted     2009-02-24
_journal_name_full     'Acta Crystallographica, Section E'
_journal_year     2009
_journal_volume     65
_journal_issue      4
_journal_page_first     m366
_journal_page_last     m367
_journal_paper_category     QM
_journal_coeditor_code     NG2549
_publ_contact_author_name     'Jes\'us Vald\'e  s-Mart\'inez'
_publ_contact_author_address
;
Instituto de Qu\'imica,
Universidad Nacional Aut\'onoma de M\'exico
Circuito Exterior s/n, Ciudad Universitaria
04510, Coyoac\'an, M\'exico, D.F,
M\'exico
;
_publ_contact_author_email     'jvaldes@servidor.unam.mx'
_publ_contact_author_fax     '+52-55-56162217'
_publ_contact_author_phone     '+52-55-56224514'
_publ_section_title
;\
(\m-3,4-Diacetylhexa-2,4-diene-2,5-diolato-\k^4^<i>O</i>^2^,<i>O</i>^3^:\
<i>O</i>^4^,<i>O</i>^5^)bis[aqua(1,10-phenanthroline-\k^2^<i>N</i>,\
<i>N</i>')copper(II)] bis(tetrafluoridoborate) monohydrate
;
loop_
    _publ_author_name
    _publ_author_footnote
    _publ_author_address
    'Tovilla, Jorge A.' .
;
Instituto de Qu\'imica,
Universidad Nacional Aut\'onoma de M\'exico
Circuito Exterior s/n, Ciudad Universitaria
04510 Coyoac\'an, M\'exico, DF
Mexico
;
    'Hern\'andez-Ortega, Sim\'on' .
;
Instituto de Qu\'imica,
Universidad Nacional Aut\'onoma de M\'exico
Circuito Exterior s/n, Ciudad Universitaria
04510 Coyoac\'an, M\'exico, DF
Mexico
;
    'Vald\'es-Mart\'inez, Jes\'us' .
;
Instituto de Qu\'imica,
Universidad Nacional Aut\'onoma de M\'exico
Circuito Exterior s/n, Ciudad Universitaria
04510 Coyoac\'an, M\'exico, DF
Mexico
;
_publ_section_synopsis     .
