# Supplementary material for: (μ-3,4-Diacetyl­hexa-2,4-diene-2,5-diol­ato-κ4 O 2,O 3:O 4,O 5)bis­[aqua(1,10-phen­an­thro­line-κ2 N,N′)copper(II)] bis­(tetra­fluorid­oborate) monohydrate
Source: Acta Crystallogr Sect E Struct Rep Online. 2009 Mar 6;65(Pt 4):m366–7. doi: 10.1107/S1600536809006898 (PMC2969010; doi:10.1107/S1600536809006898)
Supplement: Supplementary file 2 [file e-65-0m366-Isup2.hkl]

# 
# h,k,l, Fc-squared, Fo-squared, sigma(Fo-squared) and status flag 
# 
data_I
_shelx_title ' 002VMJ07 in P-1' 
_shelx_refln_list_code          4 
_shelx_F_calc_maximum      232.98 
_exptl_crystal_F_000       924.00 
_reflns_d_resolution_high  0.8298 
 
loop_ 
 _symmetry_equiv_pos_as_xyz 
 'x, y, z' 
 '-x, -y, -z' 
 
_cell_length_a    11.5555 
_cell_length_b    12.0954 
_cell_length_c    15.4446 
_cell_angle_alpha  67.654 
_cell_angle_beta   78.890 
_cell_angle_gamma  72.784 
 
_shelx_F_squared_multiplier     1.000 
 
loop_ 
 _refln_index_h 
 _refln_index_k 
 _refln_index_l 
 _refln_F_squared_calc 
 _refln_F_squared_meas 
 _refln_F_squared_sigma 
 _refln_observed_status 
   2   0   0       12.09       17.03     11.30 o 
   3   0   0     8269.50     9117.62    128.64 o 
   4   0   0       29.84       14.90     16.35 o 
   5   0   0     2313.00     2346.93    102.79 o 
   6   0   0     6041.79     6067.39    230.53 o 
   7   0   0      284.85      279.31     44.31 o 
   8   0   0      532.10      517.22     57.82 o 
   9   0   0      931.29      982.47    110.91 o 
  10   0   0        5.96       29.75     47.31 o 
  11   0   0      150.30      179.53     77.89 o 
  12   0   0      266.44      331.73     96.33 o 
  13   0   0        8.80       23.02     64.33 o 
 -12   1   0       12.59        8.22     58.05 o 
 -11   1   0       13.36       -6.14     43.73 o 
 -10   1   0        3.06      -30.26     44.83 o 
  -9   1   0      322.83      345.24     87.90 o 
  -8   1   0      170.40      238.26     50.50 o 
  -7   1   0        1.11       57.07     27.41 o 
  -6   1   0     2336.77     2470.59     97.85 o 
  -5   1   0      509.64      472.14     43.71 o 
  -4   1   0       50.31       68.93     22.58 o 
  -3   1   0     3107.67     2921.96     78.01 o 
  -2   1   0      977.54      958.50     40.24 o 
   0   1   0     7220.87     7579.61     97.21 o 
   1   1   0       33.09       43.57     12.21 o 
   2   1   0    15856.16    18745.08    220.74 o 
   3   1   0     3477.84     3693.29     84.99 o 
   4   1   0        1.08       31.25     19.25 o 
   5   1   0      217.95      201.99     35.96 o 
   6   1   0     3105.77     3573.49    116.57 o 
   7   1   0     1464.25     1396.42    111.42 o 
   8   1   0      707.36      744.65     78.44 o 
   9   1   0       60.58       39.56     33.97 o 
  10   1   0        1.50        1.73     42.32 o 
  11   1   0      335.67      348.25     96.55 o 
  12   1   0        3.05        3.00     54.94 o 
  13   1   0        0.08       34.81     68.62 o 
 -12   2   0        9.27        0.50     60.73 o 
 -11   2   0      122.01      270.21     91.38 o 
 -10   2   0       59.68      101.95     62.50 o 
  -9   2   0       27.81       66.72     51.69 o 
  -8   2   0     1602.64     1549.70     94.91 o 
  -7   2   0       36.31       39.16     29.20 o 
  -6   2   0       13.18       34.32     25.46 o 
  -5   2   0     4109.44     3738.18    116.19 o 
  -4   2   0        0.03        9.22     17.61 o 
  -3   2   0      381.29      401.02     36.32 o 
  -2   2   0     4568.92     4360.05     95.23 o 
  -1   2   0     2087.22     2361.62     63.76 o 
   0   2   0     1896.20     1977.23     51.88 o 
   1   2   0      321.03      224.45     28.37 o 
   2   2   0     4527.04     5323.60     89.00 o 
   3   2   0      736.17      692.02     40.82 o 
   4   2   0     1494.30     1407.44     62.47 o 
   5   2   0      336.94      273.74     44.52 o 
   6   2   0      320.83      309.58     42.58 o 
   7   2   0     1807.56     1760.42     91.85 o 
   8   2   0        0.77       -4.06     26.79 o 
   9   2   0      216.09      311.75     57.99 o 
  10   2   0      223.66      342.57    127.15 o 
  11   2   0        9.98       40.07     51.81 o 
  12   2   0      160.92      146.67     73.33 o 
  13   2   0       32.18       55.70     70.30 o 
 -12   3   0      177.04      139.96     87.38 o 
 -11   3   0      499.31      639.40    119.62 o 
 -10   3   0       21.01       44.56     60.06 o 
  -9   3   0       17.73       -2.35     45.83 o 
  -8   3   0      359.98      470.65     89.21 o 
  -7   3   0       27.19       27.61     30.58 o 
  -6   3   0      410.61      379.14     52.71 o 
  -5   3   0     3822.48     3986.71    146.07 o 
  -4   3   0     2610.29     2797.28    119.69 o 
  -3   3   0     2799.24     2422.61     88.03 o 
  -2   3   0       98.08       62.78     23.00 o 
  -1   3   0       23.66        4.86     15.55 o 
   0   3   0     6403.32     6609.31    132.70 o 
   1   3   0    25767.16    29461.74    230.09 o 
   2   3   0     2805.61     3025.20     72.47 o 
   3   3   0     1285.69     1044.49     50.51 o 
   4   3   0       37.33       37.36     21.39 o 
   5   3   0       16.95       80.02     26.98 o 
   6   3   0     3594.86     3669.37    123.26 o 
   7   3   0     1810.92     1744.69    126.18 o 
   8   3   0      446.89      452.49     58.77 o 
   9   3   0      985.91     1044.22     84.60 o 
  10   3   0      356.30      413.71     65.51 o 
  11   3   0        2.81       11.73     46.58 o 
  12   3   0        5.39       33.03     61.60 o 
  13   3   0       57.10      117.33     76.14 o 
 -11   4   0        0.16       20.33     69.24 o 
 -10   4   0       25.11       49.65     61.03 o 
  -9   4   0      608.69      604.53    114.82 o 
  -8   4   0       54.51       78.98     57.75 o 
  -7   4   0      504.13      470.86     64.34 o 
  -6   4   0      680.83      758.11     69.72 o 
  -5   4   0      501.55      545.09     57.28 o 
  -4   4   0      280.48      288.84     49.90 o 
  -3   4   0      130.98      177.63     38.67 o 
  -2   4   0     1168.91     1124.29     64.47 o 
  -1   4   0        4.77       -1.97     16.59 o 
   0   4   0      348.91      308.84     33.73 o 
   1   4   0     3306.90     3341.24     95.26 o 
   2   4   0     1235.92     1174.10     51.97 o 
   3   4   0     2138.86     2067.67     70.97 o 
   4   4   0      159.00      241.25     33.91 o 
   5   4   0        8.21       29.83     22.62 o 
   6   4   0     1389.70     1320.13     77.09 o 
   7   4   0        3.45        4.45     26.56 o 
   8   4   0      219.45      228.76     51.61 o 
   9   4   0      498.21      497.42     64.52 o 
  10   4   0       39.99       58.72     39.45 o 
  11   4   0        1.76       11.08     48.21 o 
  12   4   0       18.42       32.34     52.35 o 
  13   4   0       12.54       -0.65     80.52 o 
 -11   5   0      194.20      118.05     88.44 o 
 -10   5   0      211.44      280.00    103.87 o 
  -9   5   0      179.12      103.18     72.45 o 
  -8   5   0      794.47      760.20    112.87 o 
  -7   5   0       14.55       16.28     35.68 o 
  -6   5   0      132.70      131.86     47.23 o 
  -5   5   0     3100.89     3051.56    131.77 o 
  -4   5   0      694.79      627.92     61.57 o 
  -3   5   0      216.95      235.49     47.55 o 
  -2   5   0     4488.13     4164.40    148.90 o 
  -1   5   0     1964.51     1738.44    125.51 o 
   0   5   0     1222.00     1198.96     65.96 o 
   1   5   0     4639.11     4654.65    118.66 o 
   2   5   0      409.89      448.63     38.67 o 
   3   5   0     2265.97     1995.99    126.45 o 
   4   5   0     4326.03     4634.93    118.67 o 
   5   5   0      345.13      290.02     41.65 o 
   6   5   0      645.89      594.84     54.87 o 
   7   5   0      484.01      455.91     56.81 o 
   8   5   0       45.33       40.99     35.14 o 
   9   5   0      225.25      282.05     60.27 o 
  10   5   0      163.01      195.69     56.01 o 
  11   5   0       20.35       10.46     44.72 o 
  12   5   0      254.83      303.53     90.75 o 
  13   5   0       81.65      157.33    116.75 o 
 -10   6   0        0.24       -9.53     68.47 o 
  -9   6   0      161.70      206.82     96.25 o 
  -8   6   0      158.49      185.23     88.32 o 
  -7   6   0       39.04       42.32     54.12 o 
  -6   6   0      969.96      927.43     87.56 o 
  -5   6   0     5338.13     5471.95    186.14 o 
  -4   6   0      746.46      681.21     69.51 o 
  -3   6   0      375.56      468.45     56.86 o 
  -2   6   0     4860.11     4449.22    148.15 o 
  -1   6   0      560.00      466.10     50.52 o 
   0   6   0      334.40      269.60     62.46 o 
   1   6   0     5821.90     5597.87    144.11 o 
   2   6   0     2263.45     2433.82     92.24 o 
   3   6   0     3688.20     3645.32    173.13 o 
   4   6   0     3511.93     3212.58    102.90 o 
   5   6   0      522.74      477.98     46.57 o 
   6   6   0     3062.71     3122.41    117.30 o 
   7   6   0      885.92      869.47     80.35 o 
   8   6   0       23.19       60.05     36.13 o 
   9   6   0     1640.46     1568.58    105.46 o 
  10   6   0      582.91      728.51    105.39 o 
  11   6   0        0.70      -16.16     50.30 o 
  12   6   0       79.49      124.81     95.61 o 
  13   6   0       11.25       27.03     81.25 o 
  -9   7   0       40.65       83.04     78.31 o 
  -8   7   0       34.65        7.18     67.97 o 
  -7   7   0      219.62      260.54     93.96 o 
  -6   7   0       44.13       46.73     42.17 o 
  -5   7   0      355.25      415.02     75.89 o 
  -4   7   0       16.16       31.06     36.05 o 
  -3   7   0      106.14      137.67     47.42 o 
  -2   7   0       11.31       18.94     30.68 o 
  -1   7   0     1626.59     1740.40     98.19 o 
   0   7   0      166.08      193.23     44.40 o 
   1   7   0      451.34      515.16     52.84 o 
   2   7   0      619.39      568.19     52.65 o 
   3   7   0      205.04      273.27     42.90 o 
   4   7   0       10.66       11.64     23.54 o 
   5   7   0       87.46      120.34     35.14 o 
   6   7   0      227.71      165.26     62.45 o 
   7   7   0       23.51       42.94     46.54 o 
   8   7   0      400.22      385.36     96.04 o 
   9   7   0      263.51      214.90     82.15 o 
  10   7   0       53.05       72.55     64.36 o 
  11   7   0       57.79       25.22     55.23 o 
  12   7   0      149.50      179.27    127.23 o 
  13   7   0        5.91       10.49     75.11 o 
  -8   8   0       74.70       32.54     76.34 o 
  -7   8   0      410.68      516.10    124.35 o 
  -6   8   0       10.62        9.08     47.20 o 
  -5   8   0      143.32      191.88     60.87 o 
  -4   8   0      350.79      394.21     75.46 o 
  -3   8   0       27.20       42.03     36.04 o 
  -2   8   0     1529.88     1548.81    108.38 o 
  -1   8   0     1423.20     1385.72     94.94 o 
   0   8   0      392.56      471.28     61.61 o 
   1   8   0     4830.43     5080.09    163.75 o 
   2   8   0      656.54      620.87     60.58 o 
   3   8   0       19.89       33.30     27.84 o 
   4   8   0     2278.31     2158.25    153.90 o 
   5   8   0      750.99      714.69     97.79 o 
   6   8   0      141.74      117.40     59.47 o 
   7   8   0      817.79      757.25    107.91 o 
   8   8   0      322.47      263.19     85.66 o 
   9   8   0       70.64       82.01     64.19 o 
  10   8   0      355.82      440.43    111.29 o 
  11   8   0      108.69       90.18     65.09 o 
  12   8   0       24.66       61.78     62.77 o 
  -7   9   0       52.43       71.40    101.58 o 
  -6   9   0       68.43       92.90     77.65 o 
  -5   9   0      136.06      222.16     67.41 o 
  -4   9   0       95.68      106.80     53.96 o 
  -3   9   0        0.25       -1.63     34.64 o 
  -2   9   0      471.80      504.58     72.44 o 
  -1   9   0        0.97       11.11     30.61 o 
   0   9   0     1384.48     1307.64     95.43 o 
   1   9   0      917.68      875.20     78.45 o 
   2   9   0        9.73       -1.20     41.76 o 
   3   9   0      374.37      454.05    100.69 o 
   4   9   0     3606.05     3028.00    688.57 o 
   5   9   0       95.72       80.78     56.54 o 
   6   9   0        4.05      -17.42     49.68 o 
   7   9   0      191.74      266.84     90.12 o 
   8   9   0       43.87       47.23     57.72 o 
   9   9   0      158.79       84.09     70.74 o 
  10   9   0      198.15      143.78     78.32 o 
  11   9   0       51.43       38.67     65.97 o 
  12   9   0       53.43       87.39     75.97 o 
  -6  10   0       73.29       81.16    104.48 o 
  -5  10   0       17.94       52.11     54.25 o 
  -4  10   0      260.22      377.46     82.96 o 
  -3  10   0      173.85      212.27     67.62 o 
  -2  10   0      157.47      227.93     62.04 o 
  -1  10   0      413.12      539.54     78.00 o 
   0  10   0      228.51      236.50     60.73 o 
   1  10   0       85.89      101.19     62.85 o 
   2  10   0      698.33      852.52    111.65 o 
   3  10   0      266.19      327.86     90.12 o 
   4  10   0      516.83      641.39    114.26 o 
   5  10   0      522.48      498.81    132.84 o 
   6  10   0       43.54       80.93     63.62 o 
   7  10   0      383.67      294.08     96.09 o 
   8  10   0      417.48      448.88    116.69 o 
   9  10   0      132.60      121.10     78.12 o 
  10  10   0        8.28       55.08     72.00 o 
  11  10   0        6.21       -0.87     66.16 o 
  -4  11   0     1119.21     1417.16    218.24 o 
  -3  11   0       36.79       21.16     50.28 o 
  -2  11   0      266.80      289.46     76.45 o 
  -1  11   0     1002.13     1152.56    138.88 o 
   0  11   0       22.42       61.05     57.48 o 
   1  11   0      746.84      733.40    113.47 o 
   2  11   0        7.78       45.19     78.34 o 
   3  11   0       11.89       12.75     47.55 o 
   4  11   0      379.08      391.06    108.95 o 
   5  11   0      291.22      277.07     94.50 o 
   6  11   0       35.59       -1.00     58.64 o 
   7  11   0      332.48      265.35     99.87 o 
   8  11   0      197.65      201.04     91.54 o 
   9  11   0       22.19        9.61     62.07 o 
  10  11   0       73.69       61.54     74.67 o 
  -3  12   0        6.07      104.00    115.86 o 
  -2  12   0      324.55      290.18    102.03 o 
  -1  12   0      100.13       94.40     73.52 o 
   0  12   0        5.63        8.92     59.38 o 
   1  12   0      300.07      237.25     90.08 o 
   2  12   0       24.07       95.85     72.32 o 
   3  12   0        7.45       42.57     61.10 o 
   4  12   0      290.94      167.23     84.84 o 
   5  12   0       66.19       55.94     64.17 o 
   6  12   0       18.88      -12.08     63.92 o 
   7  12   0      236.82      193.13     95.64 o 
   8  12   0       70.30        8.01     63.32 o 
   9  12   0       10.91       -7.02    100.85 o 
   0  13   0      171.45      211.89     97.94 o 
   1  13   0       28.13       74.10     72.87 o 
   2  13   0       48.52      133.52     80.14 o 
   3  13   0      146.81      153.73     91.09 o 
   4  13   0       53.22       36.32     73.48 o 
   5  13   0       82.86      155.67     89.21 o 
   6  13   0        0.79      -29.85     64.82 o 
  -5 -13   1       49.63       30.72     72.24 o 
  -4 -13   1      330.30      351.77    118.40 o 
  -3 -13   1      355.74      331.02    113.06 o 
  -2 -13   1       29.01       33.04     71.86 o 
  -8 -12   1       70.93       47.07     76.13 o 
  -7 -12   1       51.54       79.74     76.99 o 
  -6 -12   1        4.72       -7.51     60.30 o 
  -5 -12   1       19.38       42.97     68.34 o 
  -4 -12   1      478.45      446.60    123.37 o 
  -3 -12   1      217.17      159.69     81.01 o 
  -2 -12   1        1.94        8.62     57.51 o 
  -1 -12   1       33.25       68.57     67.02 o 
   0 -12   1        1.98       35.74     62.11 o 
   1 -12   1       22.76      -10.41     56.99 o 
   2 -12   1      269.10      346.35    108.32 o 
  -9 -11   1        7.75       11.19     67.77 o 
  -8 -11   1        0.94       -0.58     57.26 o 
  -7 -11   1      100.21      119.68     78.01 o 
  -6 -11   1      389.06      470.62    124.58 o 
  -5 -11   1       92.60       85.76     69.27 o 
  -4 -11   1        0.05      -16.18     49.91 o 
  -3 -11   1        8.52       38.59     55.80 o 
  -2 -11   1      168.23      123.39     73.45 o 
  -1 -11   1       79.51       85.87     69.36 o 
   0 -11   1      435.19      574.97    125.49 o 
   1 -11   1       90.12       76.89     63.23 o 
   2 -11   1        7.60       13.92     58.62 o 
   3 -11   1      402.39      640.40    138.43 o 
   4 -11   1        0.25       73.75     80.23 o 
 -10 -10   1        5.54       -9.99     60.47 o 
  -9 -10   1        8.17      -18.62     57.82 o 
  -8 -10   1       82.75       73.56     67.28 o 
  -7 -10   1      180.50      216.61     90.16 o 
  -6 -10   1      281.83      329.38    104.74 o 
  -5 -10   1       19.59       36.43     54.74 o 
  -4 -10   1      490.35      566.82    124.21 o 
  -3 -10   1      433.95      398.04    104.98 o 
  -2 -10   1        8.67       12.76     52.97 o 
  -1 -10   1       13.93       10.67     47.18 o 
   0 -10   1      784.82      751.60    113.98 o 
   1 -10   1       83.72       79.78     65.77 o 
   2 -10   1      354.67      473.15    111.04 o 
   3 -10   1      533.74      569.10     87.30 o 
   4 -10   1        1.47       32.10     48.38 o 
   5 -10   1      348.89      354.22    110.16 o 
   6 -10   1      389.79      409.38    115.90 o 
 -11  -9   1       72.34      109.32     79.69 o 
 -10  -9   1        6.35       -9.79     55.09 o 
  -9  -9   1        4.38       23.60     57.70 o 
  -8  -9   1      146.41      134.36     72.85 o 
  -7  -9   1        0.27      -31.70     48.75 o 
  -6  -9   1       30.88        7.05     50.98 o 
  -5  -9   1      438.21      335.75     96.72 o 
  -4  -9   1      369.18      441.03    104.00 o 
  -3  -9   1      355.19      562.44    101.03 o 
  -2  -9   1      354.65      410.66     97.00 o 
  -1  -9   1     3129.57     2613.48    343.30 o 
   0  -9   1      204.43      181.85     52.28 o 
   1  -9   1      102.20      135.97     63.29 o 
   2  -9   1      670.32      702.72     76.65 o 
   3  -9   1      433.23      424.62     79.25 o 
   4  -9   1        0.39      -31.36     39.88 o 
   5  -9   1      523.80      667.91     95.38 o 
   6  -9   1        8.00       -2.37     64.33 o 
   7  -9   1       10.03      -45.40     67.65 o 
 -12  -8   1      104.14       86.68     72.63 o 
 -11  -8   1      320.46      390.91    113.64 o 
 -10  -8   1        6.15       -6.00     55.35 o 
  -9  -8   1      172.32      165.88     78.64 o 
  -8  -8   1      341.26      342.97     99.66 o 
  -7  -8   1        7.87       11.04     45.67 o 
  -6  -8   1      573.11      474.82    106.25 o 
  -5  -8   1     1095.81     1141.44    121.85 o 
  -4  -8   1        1.87      -16.25     35.43 o 
  -3  -8   1     2406.49     2374.83    164.54 o 
  -2  -8   1     2980.11     2671.36    112.05 o 
  -1  -8   1     1736.00     1867.62    101.23 o 
   0  -8   1     3328.64     3375.13    140.88 o 
   1  -8   1       69.21       80.08     38.96 o 
   2  -8   1       32.38       66.80     38.17 o 
   3  -8   1      989.79      983.84     89.65 o 
   4  -8   1        6.49       10.89     36.30 o 
   5  -8   1      266.46      225.30     66.01 o 
   6  -8   1      303.36      330.36    102.94 o 
   7  -8   1        1.08       -1.84     60.55 o 
   8  -8   1        2.86      -23.05     64.61 o 
 -12  -7   1       38.46       22.65     55.56 o 
 -11  -7   1      114.31       99.56     71.09 o 
 -10  -7   1       45.96       65.05     61.41 o 
  -9  -7   1      178.78      167.72     76.16 o 
  -8  -7   1      142.06      119.88     65.40 o 
  -7  -7   1      493.26      486.04    105.10 o 
  -6  -7   1     1634.06     1513.40    161.16 o 
  -5  -7   1     1037.21      974.47    152.85 o 
  -4  -7   1       45.50      116.88     53.27 o 
  -3  -7   1     1083.11     1156.15     76.67 o 
  -2  -7   1       89.53      126.91     34.46 o 
  -1  -7   1        7.75        4.58     24.37 o 
   0  -7   1     4372.60     4272.82    146.37 o 
   1  -7   1        5.15      -11.82     24.39 o 
   2  -7   1      244.53      275.49     57.38 o 
   3  -7   1     4362.83     4387.40    167.64 o 
   4  -7   1       18.47       10.81     34.60 o 
   5  -7   1       23.27       16.27     35.34 o 
   6  -7   1      687.53      764.74     87.54 o 
   7  -7   1       16.34        9.51     59.72 o 
   8  -7   1      256.88      289.79    117.83 o 
   9  -7   1      413.18      469.06    132.67 o 
 -13  -6   1        2.43       16.38     81.49 o 
 -12  -6   1        2.04       24.12     68.58 o 
 -11  -6   1      156.12      179.96     79.08 o 
 -10  -6   1      541.71      666.33    102.92 o 
  -9  -6   1      356.81      433.30     98.47 o 
  -8  -6   1        2.09        4.22     41.79 o 
  -7  -6   1      500.05      507.60     57.89 o 
  -6  -6   1      360.67      335.72     46.96 o 
  -5  -6   1     3764.00     3938.93    106.67 o 
  -4  -6   1       42.02       63.00     41.57 o 
  -3  -6   1      545.52      454.61     38.41 o 
  -2  -6   1     3847.05     3829.64    108.41 o 
  -1  -6   1       95.41      154.80     36.18 o 
   0  -6   1      632.13      487.74     50.11 o 
   1  -6   1     1247.19     1203.54     77.77 o 
   2  -6   1       20.97       40.79     30.29 o 
   3  -6   1      269.46      288.22     68.94 o 
   4  -6   1      503.19      512.25     65.89 o 
   5  -6   1      153.49      125.85     49.16 o 
   6  -6   1      175.21      209.06     59.90 o 
   7  -6   1       10.13       -4.88     53.29 o 
   8  -6   1        8.46       45.28     65.77 o 
   9  -6   1       17.19       50.45     70.44 o 
  10  -6   1        0.60       20.15     73.31 o 
 -13  -5   1       91.85       35.82     84.39 o 
 -12  -5   1       20.01      -57.44     64.22 o 
 -11  -5   1      186.66      326.05    123.24 o 
 -10  -5   1        4.33       21.48     35.68 o 
  -9  -5   1        6.99       10.62     34.00 o 
  -8  -5   1     1116.17     1022.19     87.32 o 
  -7  -5   1        2.84      -14.19     24.76 o 
  -6  -5   1       22.56       20.76     23.52 o 
  -5  -5   1     5515.87     5387.13    131.45 o 
  -4  -5   1       15.31       19.18     19.02 o 
  -3  -5   1     2127.37     2301.99    129.47 o 
  -2  -5   1     3530.27     3438.64     89.81 o 
  -1  -5   1     4350.32     4874.16    120.00 o 
   0  -5   1      586.99      586.00     49.15 o 
   1  -5   1      577.51      450.02     47.53 o 
   2  -5   1        2.47       30.29     24.82 o 
   3  -5   1     1366.90     1228.21     79.74 o 
   4  -5   1     5002.19     5387.74    166.77 o 
   5  -5   1      323.89      434.18     64.79 o 
   6  -5   1      815.25      855.22     78.01 o 
   7  -5   1      777.53      801.44    111.41 o 
   8  -5   1       19.58       -0.09     54.76 o 
   9  -5   1      179.77      227.50     90.37 o 
  10  -5   1      203.72      253.01    104.62 o 
 -13  -4   1        0.02      -29.77     68.01 o 
 -12  -4   1       99.18      157.45     68.94 o 
 -11  -4   1      307.82      291.66     83.77 o 
 -10  -4   1       75.69       84.33     43.22 o 
  -9  -4   1      137.64      141.24     46.15 o 
  -8  -4   1      143.95      106.53     40.76 o 
  -7  -4   1      289.36      356.03     51.25 o 
  -6  -4   1     1740.24     1624.39     96.04 o 
  -5  -4   1     3826.46     3981.39    117.09 o 
  -4  -4   1      108.53      221.34     31.24 o 
  -3  -4   1      348.09      385.91     28.71 o 
  -2  -4   1      210.58      172.45     24.78 o 
  -1  -4   1       41.73       35.30     17.95 o 
   0  -4   1     3263.05     2871.19     90.19 o 
   1  -4   1     4698.34     5277.84    171.35 o 
   2  -4   1      229.13      231.52     41.32 o 
   3  -4   1      964.79      773.83     59.47 o 
   4  -4   1      218.93      194.75     42.99 o 
   5  -4   1       21.26       25.89     27.68 o 
   6  -4   1     1712.75     1730.85     99.24 o 
   7  -4   1      133.57      131.20     68.30 o 
   8  -4   1      147.57      121.75     62.54 o 
   9  -4   1      445.12      367.49    106.23 o 
  10  -4   1      166.11      119.45     81.34 o 
  11  -4   1       71.02       54.28     75.05 o 
 -13  -3   1      160.89      245.04     96.43 o 
 -12  -3   1        0.36       -7.38     51.47 o 
 -11  -3   1        8.58       38.36     52.96 o 
 -10  -3   1      184.46      178.50     50.66 o 
  -9  -3   1       17.10       34.09     32.78 o 
  -8  -3   1      232.84      159.12     46.75 o 
  -7  -3   1      401.29      412.97     53.15 o 
  -6  -3   1      282.71      325.30     51.84 o 
  -5  -3   1      831.82      884.40     58.37 o 
  -4  -3   1     2777.35     2548.53     84.26 o 
  -3  -3   1     1748.17     1522.11     63.36 o 
  -2  -3   1      108.81      118.93     36.28 o 
  -1  -3   1      138.09      156.12     21.51 o 
   0  -3   1     1210.55     1091.56     50.10 o 
   1  -3   1      472.84      484.02     38.91 o 
   2  -3   1       30.82       15.38     18.89 o 
   3  -3   1      213.39      210.27     34.75 o 
   4  -3   1     2464.16     2434.36     95.47 o 
   5  -3   1      279.64      333.84     47.52 o 
   6  -3   1       33.79       33.21     28.68 o 
   7  -3   1      161.70      124.48     40.87 o 
   8  -3   1      352.21      241.78     76.76 o 
   9  -3   1       39.44       49.43     58.16 o 
  10  -3   1      330.68      342.69     96.78 o 
  11  -3   1        0.02       -8.39     52.27 o 
  12  -3   1        0.49      -11.29     65.33 o 
 -13  -2   1      144.75      117.71     78.22 o 
 -12  -2   1        0.65      -11.77     54.95 o 
 -11  -2   1      516.27      658.11    143.53 o 
 -10  -2   1      118.20      103.75     43.94 o 
  -9  -2   1      280.20      226.37     53.86 o 
  -8  -2   1     2356.36     2314.11    115.97 o 
  -7  -2   1     2448.06     2360.57    108.75 o 
  -6  -2   1      511.78      530.41     51.84 o 
  -5  -2   1     2347.71     2258.05     89.57 o 
  -4  -2   1      860.05      746.94     48.51 o 
  -3  -2   1     3733.91     3992.23     91.23 o 
  -2  -2   1    10674.47    10836.59    194.61 o 
  -1  -2   1      164.83      249.89     33.95 o 
   0  -2   1     5094.34     5292.56     98.06 o 
   1  -2   1     1860.64     1860.32     60.68 o 
   2  -2   1      233.00      280.54     29.71 o 
   3  -2   1      805.77      806.97     47.58 o 
   4  -2   1     5520.31     5844.98    130.60 o 
   5  -2   1      450.82      504.41     46.20 o 
   6  -2   1        1.81       29.89     25.07 o 
   7  -2   1     2443.73     2443.01    104.78 o 
   8  -2   1       44.73       30.28     47.67 o 
   9  -2   1      151.42      119.02     60.31 o 
  10  -2   1       63.30      112.01     64.32 o 
  11  -2   1       28.47       69.28     64.45 o 
  12  -2   1      134.54       94.92     78.08 o 
 -13  -1   1        7.02       59.62     63.23 o 
 -12  -1   1        0.22       17.52     59.27 o 
 -11  -1   1      269.84      410.90    198.27 o 
 -10  -1   1       22.47       24.81     48.89 o 
  -9  -1   1       14.55       16.77     32.57 o 
  -8  -1   1      103.08      103.12     38.19 o 
  -7  -1   1       13.06       56.29     30.45 o 
  -6  -1   1      172.90      199.98     41.40 o 
  -5  -1   1     4566.72     4215.08    131.44 o 
  -4  -1   1       31.19       -1.00     16.20 o 
  -3  -1   1     1096.95     1261.47     53.74 o 
  -2  -1   1    10101.78    11154.84    128.08 o 
  -1  -1   1      586.32      486.08     33.68 o 
   0  -1   1     4074.07     4787.42     92.79 o 
   1  -1   1       10.55       18.97     10.24 o 
   2  -1   1        5.24       22.15     14.61 o 
   3  -1   1      146.82      120.73     23.71 o 
   4  -1   1     2876.06     2655.15     78.58 o 
   5  -1   1       16.30       19.75     19.59 o 
   6  -1   1       57.56       66.26     26.13 o 
   7  -1   1     1055.22     1138.28     69.67 o 
   8  -1   1       92.29       87.63     57.10 o 
   9  -1   1     1149.06     1131.93    121.37 o 
  10  -1   1      103.26       90.55     59.98 o 
  11  -1   1        9.38       22.61     56.48 o 
  12  -1   1      217.00      221.46     87.67 o 
 -13   0   1       98.24      157.78     82.24 o 
 -12   0   1       34.31       57.61     71.40 o 
 -11   0   1        5.49       14.03     52.99 o 
 -10   0   1      609.78      565.29    100.12 o 
  -9   0   1      389.77      329.26     58.10 o 
  -8   0   1        9.16        8.27     27.89 o 
  -7   0   1     3763.32     3652.57    164.63 o 
  -6   0   1     2168.91     2379.51    100.09 o 
  -5   0   1      285.74      279.12     39.76 o 
  -4   0   1     2861.32     2768.35     87.45 o 
  -3   0   1     4356.95     4582.21     98.12 o 
  -2   0   1      105.76       53.16     15.91 o 
  -1   0   1    19617.31    20770.39    147.09 o 
   1   0   1     3289.38     3291.34     70.44 o 
   2   0   1       14.78       66.88     22.01 o 
   3   0   1     2849.51     2954.79     64.19 o 
   4   0   1      350.40      296.93     27.66 o 
   5   0   1     3192.32     3156.04     90.63 o 
   6   0   1     1659.98     1563.83     72.29 o 
   7   0   1      119.27      148.37     36.16 o 
   8   0   1      437.73      544.11     54.57 o 
   9   0   1       97.71      186.28     68.91 o 
  10   0   1      240.40      197.77     75.19 o 
  11   0   1      124.58       76.57     62.28 o 
  12   0   1        0.31       11.87     63.13 o 
  13   0   1       23.84       28.63     68.38 o 
 -12   1   1        0.39        4.39     48.58 o 
 -11   1   1       61.78       40.43     63.78 o 
 -10   1   1      706.35      899.97    116.98 o 
  -9   1   1       44.35       44.33     48.20 o 
  -8   1   1      259.72      280.58     53.50 o 
  -7   1   1     4232.14     4169.59    142.14 o 
  -6   1   1     2074.89     2160.98     96.02 o 
  -5   1   1      874.77      825.21     57.16 o 
  -4   1   1      933.78      895.57     53.33 o 
  -3   1   1      873.99      727.23     43.70 o 
  -2   1   1     2019.20     1739.12     54.56 o 
  -1   1   1    13660.69    14712.13    127.84 o 
   0   1   1       16.78       38.48     10.93 o 
   1   1   1    28464.89    33066.22    563.17 o 
   2   1   1    12729.70    13848.90    132.06 o 
   3   1   1    17416.84    18890.07    180.17 o 
   4   1   1    16365.16    15866.67    226.44 o 
   5   1   1     1053.86     1065.95     56.69 o 
   6   1   1      600.02      562.73     55.78 o 
   7   1   1     2741.65     2827.55    107.07 o 
   8   1   1       55.67       56.36     30.83 o 
   9   1   1      526.54      526.37     93.04 o 
  10   1   1     1042.23      926.70    113.17 o 
  11   1   1       80.60       82.42     59.36 o 
  12   1   1       63.72       97.11     69.70 o 
  13   1   1      199.10      246.49     95.99 o 
 -12   2   1      110.57      173.48    100.97 o 
 -11   2   1       37.67       36.18     54.16 o 
 -10   2   1        2.64       -0.32     86.65 o 
  -9   2   1      338.50      444.39     97.78 o 
  -8   2   1       82.24      100.52     42.46 o 
  -7   2   1       46.63       54.55     34.19 o 
  -6   2   1     1635.92     1592.37     86.47 o 
  -5   2   1     3232.23     3106.70    109.87 o 
  -4   2   1      309.67      332.25     38.03 o 
  -3   2   1       65.26       68.87     22.08 o 
  -2   2   1    17651.86    19620.10    323.58 o 
  -1   2   1     1866.97     1869.97     54.35 o 
   0   2   1       50.68       98.17     15.44 o 
   1   2   1     2771.53     2710.22     57.79 o 
   2   2   1        1.11       37.64     15.10 o 
   3   2   1     9702.99     9822.97    144.26 o 
   4   2   1     6301.34     6291.06    125.69 o 
   5   2   1     2076.47     1992.46     79.29 o 
   6   2   1      141.65      176.08     33.30 o 
   7   2   1      212.35      213.23     39.95 o 
   8   2   1      240.78      222.79     43.11 o 
   9   2   1      181.20      238.64     71.04 o 
  10   2   1      154.90      296.19     86.77 o 
  11   2   1        1.56       21.98     50.68 o 
  12   2   1       24.43       46.66     53.10 o 
  13   2   1       39.03       81.92     66.51 o 
 -12   3   1      276.50      335.24    108.13 o 
 -11   3   1        3.37        3.91     53.72 o 
 -10   3   1        7.12       60.05     60.02 o 
  -9   3   1      306.12      261.11     79.89 o 
  -8   3   1      115.69      113.55     43.16 o 
  -7   3   1      753.03      612.15     64.73 o 
  -6   3   1     1282.62     1140.76     78.41 o 
  -5   3   1      961.35     1116.96     73.06 o 
  -4   3   1     4488.16     4458.86    158.15 o 
  -3   3   1      620.62      523.48     44.58 o 
  -2   3   1     1292.94     1554.97     64.94 o 
  -1   3   1      527.03      452.88     36.10 o 
   0   3   1      704.77      616.63     37.81 o 
   1   3   1     4316.88     4905.88     93.58 o 
   2   3   1      102.51       91.25     22.47 o 
   3   3   1      722.59      673.22     42.69 o 
   4   3   1      366.05      333.85     35.06 o 
   5   3   1     2215.89     1902.83     81.36 o 
   6   3   1        3.47        5.99     20.91 o 
   7   3   1      102.08      126.97     37.81 o 
   8   3   1      712.40      639.92     63.86 o 
   9   3   1       45.71       10.68     30.38 o 
  10   3   1      138.62       99.26     55.17 o 
  11   3   1       59.44       62.30     51.32 o 
  12   3   1       98.28       62.87     60.78 o 
  13   3   1       11.41      -34.12     51.62 o 
 -11   4   1       89.37       30.65     59.61 o 
 -10   4   1      554.76      593.30    115.20 o 
  -9   4   1      104.08      118.72     63.11 o 
  -8   4   1      176.27      244.94     79.47 o 
  -7   4   1     1435.17     1385.58     95.15 o 
  -6   4   1      834.37      831.12     72.86 o 
  -5   4   1       60.87      127.63     39.91 o 
  -4   4   1     6837.23     6416.79    164.37 o 
  -3   4   1      335.34      382.99     42.58 o 
  -2   4   1       14.61       54.83     24.73 o 
  -1   4   1    16728.09    16374.37    215.51 o 
   0   4   1       61.48       80.25     24.72 o 
   1   4   1       45.56       53.94     20.39 o 
   2   4   1     1791.78     1683.13     64.67 o 
   3   4   1      235.35      231.80     33.09 o 
   4   4   1      320.08      283.54     34.54 o 
   5   4   1      112.04      104.81     31.63 o 
   6   4   1     1035.00     1001.66     68.12 o 
   7   4   1     1752.50     1629.98     91.02 o 
   8   4   1     1753.83     1719.16     99.87 o 
   9   4   1       11.12       17.30     31.87 o 
  10   4   1      291.00      313.84     62.19 o 
  11   4   1      181.39      163.67     71.31 o 
  12   4   1       19.20       73.18     80.68 o 
  13   4   1        1.51      -23.03     75.19 o 
 -11   5   1       74.08       28.48     64.84 o 
 -10   5   1        4.64       45.44     69.23 o 
  -9   5   1      194.57      235.58     89.50 o 
  -8   5   1        0.64        6.73     48.78 o 
  -7   5   1      301.97      424.57     74.86 o 
  -6   5   1     2849.52     2779.10    138.81 o 
  -5   5   1      105.43      124.64     42.50 o 
  -4   5   1      168.06      188.70     45.13 o 
  -3   5   1       25.29       21.10     24.26 o 
  -2   5   1      783.09      603.93     53.67 o 
  -1   5   1      888.81      808.68     57.19 o 
   0   5   1     1021.55      909.33     56.82 o 
   1   5   1      683.63      899.15     55.21 o 
   2   5   1      303.28      342.74     37.19 o 
   3   5   1      716.96      886.81     54.93 o 
   4   5   1     1614.31     1709.00     77.59 o 
   5   5   1      434.29      461.27     47.00 o 
   6   5   1     1107.90     1044.20     71.28 o 
   7   5   1       46.15       56.12     32.94 o 
   8   5   1      128.19      140.69     46.34 o 
   9   5   1        1.66       27.38     33.57 o 
  10   5   1      454.68      578.46     71.49 o 
  11   5   1       27.87       47.45     47.88 o 
  12   5   1      296.52      317.39    119.29 o 
  13   5   1        0.39       58.64     65.60 o 
 -10   6   1      190.90      160.55    132.96 o 
  -9   6   1      308.55      288.28    102.14 o 
  -8   6   1       77.80       88.87     67.94 o 
  -7   6   1      464.58      557.52     78.32 o 
  -6   6   1      844.36      809.89     82.36 o 
  -5   6   1      475.47      475.24     68.26 o 
  -4   6   1     4170.68     4404.33    158.55 o 
  -3   6   1     2825.29     2585.48    117.20 o 
  -2   6   1     1151.37     1118.42     75.95 o 
  -1   6   1     1549.40     1664.44     86.68 o 
   0   6   1      902.29      912.18     64.19 o 
   1   6   1     1128.07     1257.98     71.63 o 
   2   6   1     6090.68     6267.78    148.89 o 
   3   6   1     4274.02     4473.71    125.92 o 
   4   6   1       60.31       25.92     22.48 o 
   5   6   1     1315.28     1313.97     76.02 o 
   6   6   1     1154.71     1182.90     77.20 o 
   7   6   1      144.58      258.34     47.89 o 
   8   6   1     2513.98     2546.64    124.91 o 
   9   6   1      137.11       91.85     45.15 o 
  10   6   1        2.31       19.06     37.15 o 
  11   6   1      170.35      126.10     63.49 o 
  12   6   1       18.44       84.39     78.02 o 
  13   6   1        5.92       -2.90     67.61 o 
  -9   7   1        6.71      -56.96     87.70 o 
  -8   7   1       22.37      -29.50     57.95 o 
  -7   7   1        2.68       27.24     55.10 o 
  -6   7   1       33.26       -8.77     37.11 o 
  -5   7   1     1262.78     1125.34     97.59 o 
  -4   7   1     2965.38     2784.07    136.51 o 
  -3   7   1      333.21      456.26     67.59 o 
  -2   7   1       14.25       37.42     30.41 o 
  -1   7   1     2684.73     2419.39    112.45 o 
   0   7   1      538.79      522.10     55.60 o 
   1   7   1      151.55      208.00     44.60 o 
   2   7   1     2000.15     1996.54    102.29 o 
   3   7   1        2.36        4.27     22.93 o 
   4   7   1     1048.57      995.47     68.07 o 
   5   7   1     2090.72     2045.51     96.90 o 
   6   7   1       72.71       86.95     35.80 o 
   7   7   1      166.07      164.14     46.43 o 
   8   7   1     1411.17     1324.06    101.19 o 
   9   7   1       39.02       35.93     51.27 o 
  10   7   1      881.96      866.74    116.35 o 
  11   7   1      432.35      531.60    105.44 o 
  12   7   1        1.38       67.37     83.67 o 
  13   7   1       41.03      111.02     87.38 o 
  -8   8   1      273.93      273.67    151.03 o 
  -7   8   1      102.96      158.38     82.18 o 
  -6   8   1      215.90      176.38     62.43 o 
  -5   8   1      786.81      842.74     89.47 o 
  -4   8   1        0.53       -4.43     32.36 o 
  -3   8   1      489.86      479.13     65.90 o 
  -2   8   1      165.82      261.79     59.60 o 
  -1   8   1      119.22      192.60     51.18 o 
   0   8   1     2717.71     2687.47    123.75 o 
   1   8   1     1018.77     1081.07     79.28 o 
   2   8   1      269.24      351.62     62.16 o 
   3   8   1      501.82      452.08     52.93 o 
   4   8   1        2.57       16.81     26.26 o 
   5   8   1      333.48      316.00     51.50 o 
   6   8   1      506.48      526.67     87.76 o 
   7   8   1       80.10       46.11     48.81 o 
   8   8   1        4.53       47.19     51.69 o 
   9   8   1      244.03      263.20     85.65 o 
  10   8   1        0.28       -2.11     51.52 o 
  11   8   1        7.67       33.21     61.27 o 
  12   8   1       12.24       22.35    109.08 o 
  -7   9   1       30.39       33.56     89.56 o 
  -6   9   1      419.86      553.88    112.12 o 
  -5   9   1      135.33       82.46     51.90 o 
  -4   9   1       15.84       15.26     41.10 o 
  -3   9   1     1380.58     1505.16    111.14 o 
  -2   9   1       33.36       51.21     46.35 o 
  -1   9   1      176.82      220.49     57.22 o 
   0   9   1     1653.52     1777.67    109.17 o 
   1   9   1       20.57       75.16     38.32 o 
   2   9   1     1575.28     1665.05    100.34 o 
   3   9   1     3813.00     3473.45    139.03 o 
   4   9   1      224.43      254.57     80.26 o 
   5   9   1      576.47      622.84    103.81 o 
   6   9   1      803.36      864.06    114.37 o 
   7   9   1        1.01       15.83     48.41 o 
   8   9   1      582.58      570.08    108.91 o 
   9   9   1      252.26      200.65     83.93 o 
  10   9   1        9.68        5.48     60.02 o 
  11   9   1       66.39       94.75     74.00 o 
  12   9   1       79.44       81.97     78.64 o 
  -6  10   1      240.34      288.76    146.60 o 
  -5  10   1       80.38       79.16     70.03 o 
  -4  10   1      120.54      110.46     58.46 o 
  -3  10   1      805.07      810.11    110.92 o 
  -2  10   1       49.59       84.43     42.97 o 
  -1  10   1      556.64      666.94     78.12 o 
   0  10   1       19.12       21.44     36.69 o 
   1  10   1      407.09      315.27     66.36 o 
   2  10   1       97.40      149.65     67.10 o 
   3  10   1     1209.45     1271.98    130.89 o 
   4  10   1      748.16      710.75    111.14 o 
   5  10   1     1676.20     1613.99    152.99 o 
   6  10   1       14.65       30.74     52.62 o 
   7  10   1      605.07      658.82    111.86 o 
   8  10   1       25.88       23.59     57.03 o 
   9  10   1       67.72       33.46     64.40 o 
  10  10   1        0.43       11.31     63.28 o 
  11  10   1       82.96      103.55     83.38 o 
  -5  11   1      306.69      469.89    161.85 o 
  -4  11   1       36.40      119.91     64.03 o 
  -3  11   1      345.76      432.81    102.92 o 
  -2  11   1      627.76      755.29     96.63 o 
  -1  11   1       29.07       23.74     46.83 o 
   0  11   1      112.24       94.35     62.44 o 
   1  11   1      283.22      320.39     90.08 o 
   2  11   1        0.18       21.93     52.19 o 
   3  11   1       18.88       18.48     51.22 o 
   4  11   1      322.47      342.22    101.94 o 
   5  11   1      345.84      260.92     95.73 o 
   6  11   1       75.53       95.90     67.61 o 
   7  11   1      798.83      667.15    127.43 o 
   8  11   1      130.70       56.09     68.32 o 
   9  11   1      169.92      114.92     79.87 o 
  10  11   1        0.14       -4.15     64.83 o 
  -3  12   1      760.97      987.74    138.79 o 
  -2  12   1      309.85      288.43    153.54 o 
  -1  12   1        1.14       31.93     59.74 o 
   0  12   1      863.77     1056.02    136.99 o 
   1  12   1      583.02      534.12    122.28 o 
   2  12   1      270.59      165.64     79.60 o 
   3  12   1      775.74      980.08    200.33 o 
   4  12   1       35.90       67.36     69.16 o 
   5  12   1      291.50      167.24     80.12 o 
   6  12   1      230.55      307.23    107.22 o 
   7  12   1      213.77      104.88     79.52 o 
   8  12   1       80.21       89.62     77.91 o 
   9  12   1      187.62      189.06    100.26 o 
  -1  13   1       12.64      -21.46     99.48 o 
   0  13   1      256.51      401.47    167.25 o 
   1  13   1        3.05       25.26     63.61 o 
   2  13   1       57.18      105.83     77.08 o 
   3  13   1       61.05       37.43     71.64 o 
   4  13   1       25.61       33.10     70.35 o 
   5  13   1      197.04      151.53     92.44 o 
   6  13   1       68.10       79.27     74.64 o 
   7  13   1        4.41      -15.86     62.04 o 
  -7 -12   2        0.71       39.03     69.45 o 
  -6 -12   2        2.15        3.58     66.67 o 
  -5 -12   2      384.93      301.57    107.64 o 
  -4 -12   2       86.69       49.80     69.06 o 
  -3 -12   2      186.86      221.13    109.20 o 
  -2 -12   2      704.47      647.19    145.41 o 
  -1 -12   2      123.90      153.79     83.14 o 
   0 -12   2      238.70      202.77     88.79 o 
   1 -12   2      617.78      778.50    143.35 o 
  -9 -11   2      219.46      150.92     87.15 o 
  -8 -11   2        4.56       24.52     62.88 o 
  -7 -11   2      284.06      277.73    102.75 o 
  -6 -11   2       62.44       48.12     68.94 o 
  -5 -11   2       93.61      115.77     75.35 o 
  -4 -11   2      117.66      110.11     75.86 o 
  -3 -11   2      181.98      187.26     85.63 o 
  -2 -11   2       90.36       97.59     73.42 o 
  -1 -11   2      102.87      126.57     72.52 o 
   0 -11   2       10.93       31.15     63.55 o 
   1 -11   2       42.23       85.35     67.83 o 
   2 -11   2        4.17       27.30     71.62 o 
   3 -11   2      223.27      307.87    105.24 o 
   4 -11   2        1.20       38.40    102.63 o 
 -10 -10   2      112.69       96.60     80.05 o 
  -9 -10   2        9.02      -11.72     60.64 o 
  -8 -10   2       11.70       32.06     62.73 o 
  -7 -10   2      156.24      124.26     80.21 o 
  -6 -10   2        7.50      -35.90     51.48 o 
  -5 -10   2      217.35      202.35     85.53 o 
  -4 -10   2      628.66      762.40    118.04 o 
  -3 -10   2       24.52       76.62     62.54 o 
  -2 -10   2        3.12        6.15     52.12 o 
  -1 -10   2      719.33      837.83    124.61 o 
   0 -10   2       39.02       44.38     55.54 o 
   1 -10   2      151.02      326.91    100.64 o 
   2 -10   2      772.77      754.34    116.78 o 
   3 -10   2        1.90       15.45     58.93 o 
   4 -10   2      117.33      124.77     67.55 o 
   5 -10   2      189.03      135.04     85.86 o 
 -11  -9   2       44.93       32.33     66.45 o 
 -10  -9   2       30.58       25.40     67.89 o 
  -9  -9   2       22.65       10.84     57.91 o 
  -8  -9   2       65.08       76.38     63.76 o 
  -7  -9   2      358.03      271.64     94.85 o 
  -6  -9   2       50.87       55.03     59.17 o 
  -5  -9   2      434.36      361.59    100.40 o 
  -4  -9   2      556.82      501.78    102.02 o 
  -3  -9   2      265.03      262.94     86.06 o 
  -2  -9   2     1855.18     1601.53    277.10 o 
  -1  -9   2       35.72       38.88     48.34 o 
   0  -9   2      301.40      394.48     96.63 o 
   1  -9   2      369.54      511.72     74.76 o 
   2  -9   2      785.58      679.88     79.93 o 
   3  -9   2       15.62       32.10     42.23 o 
   4  -9   2      790.34      890.34     99.28 o 
   5  -9   2        8.53       33.93     63.43 o 
   6  -9   2       53.70       63.50     71.27 o 
   7  -9   2      443.62      522.69    138.07 o 
 -11  -8   2        2.88       39.20     66.79 o 
 -10  -8   2        7.54       26.72     60.59 o 
  -9  -8   2      123.55      123.48     74.77 o 
  -8  -8   2       37.97       51.30     58.58 o 
  -7  -8   2       22.67       -3.13     46.46 o 
  -6  -8   2      149.18       96.73     66.28 o 
  -5  -8   2      257.66      237.93     79.37 o 
  -4  -8   2      192.80      224.32     74.52 o 
  -3  -8   2      302.42      443.67     95.41 o 
  -2  -8   2      833.17      734.14     99.97 o 
  -1  -8   2     1203.68     1182.23    121.50 o 
   0  -8   2      275.46      289.82     83.25 o 
   1  -8   2      423.00      413.48     73.54 o 
   2  -8   2      819.26      726.47     77.00 o 
   3  -8   2       21.89       31.94     35.68 o 
   4  -8   2     1099.00     1058.17     99.92 o 
   5  -8   2        1.69       22.03     43.76 o 
   6  -8   2      108.66      119.20     79.74 o 
   7  -8   2       88.19      154.89     86.60 o 
   8  -8   2       56.78       67.06     73.37 o 
 -12  -7   2      125.04      112.01     76.41 o 
 -11  -7   2       97.39       87.72     67.05 o 
 -10  -7   2      601.36      723.84    115.28 o 
  -9  -7   2      168.46      241.15     82.16 o 
  -8  -7   2       76.06       51.91     56.02 o 
  -7  -7   2      929.17      864.64    112.99 o 
  -6  -7   2       42.70       69.63     51.29 o 
  -5  -7   2      155.69      165.57     66.65 o 
  -4  -7   2     2358.98     2176.40    155.94 o 
  -3  -7   2      371.66      429.57     92.86 o 
  -2  -7   2      840.79      721.42     53.12 o 
  -1  -7   2     3503.81     3552.96    125.76 o 
   0  -7   2       56.20       71.89     34.81 o 
   1  -7   2       26.87       45.33     33.00 o 
   2  -7   2    10285.65    10810.19    256.54 o 
   3  -7   2      104.40      166.38     50.38 o 
   4  -7   2     1234.12     1166.61     95.38 o 
   5  -7   2      235.88      249.90     63.63 o 
   6  -7   2        0.58       14.76     57.47 o 
   7  -7   2      342.08      376.82    109.60 o 
   8  -7   2      281.37      290.65    110.61 o 
   9  -7   2       22.81      -23.40     69.85 o 
 -12  -6   2       32.19       10.72     57.03 o 
 -11  -6   2        0.70        0.19     53.26 o 
 -10  -6   2       82.66       84.07     65.33 o 
  -9  -6   2        0.60       67.10     50.91 o 
  -8  -6   2      248.83      274.87     77.78 o 
  -7  -6   2      791.59      776.89    104.20 o 
  -6  -6   2        0.45       17.78     39.03 o 
  -5  -6   2      706.55      749.54     93.16 o 
  -4  -6   2     1105.13     1083.71    106.13 o 
  -3  -6   2      536.26      582.33    126.63 o 
  -2  -6   2       76.52       85.39     25.38 o 
  -1  -6   2      468.49      368.12     44.21 o 
   0  -6   2      350.38      280.17     44.59 o 
   1  -6   2     1729.42     1892.70     98.34 o 
   2  -6   2     2115.61     2152.38    109.77 o 
   3  -6   2      201.95      287.62     58.02 o 
   4  -6   2     5120.70     5284.78    181.39 o 
   5  -6   2      170.84      213.79     55.89 o 
   6  -6   2       15.59       11.30     48.02 o 
   7  -6   2      575.57      588.64    113.28 o 
   8  -6   2       82.55       42.23     68.03 o 
   9  -6   2      125.94      120.59     80.89 o 
  10  -6   2      344.30      342.99    116.01 o 
 -13  -5   2        9.34       15.41     72.37 o 
 -12  -5   2       33.56        8.31     75.52 o 
 -11  -5   2       17.58        7.22     54.55 o 
 -10  -5   2       16.10       10.21     43.81 o 
  -9  -5   2      539.50      555.71     91.08 o 
  -8  -5   2      156.67      184.78     49.68 o 
  -7  -5   2      603.99      667.58     62.21 o 
  -6  -5   2     2125.49     2070.59    111.30 o 
  -5  -5   2      584.84      533.91     40.90 o 
  -4  -5   2      552.26      572.00     75.85 o 
  -3  -5   2     4066.02     3638.07    169.44 o 
  -2  -5   2       49.47       68.99     39.28 o 
  -1  -5   2     1298.08     1247.15     61.42 o 
   0  -5   2      800.87      687.87     53.15 o 
   1  -5   2      790.71      726.33     59.30 o 
   2  -5   2     3126.30     3161.33    121.49 o 
   3  -5   2        3.19        9.78     25.72 o 
   4  -5   2      589.97      632.43     63.83 o 
   5  -5   2      959.65      851.29     76.02 o 
   6  -5   2       41.85       58.91     36.67 o 
   7  -5   2       53.66       60.50     57.45 o 
   8  -5   2       40.17       49.93     62.41 o 
   9  -5   2       56.95       32.14     66.07 o 
  10  -5   2       15.64       34.05     73.31 o 
 -13  -4   2        0.60       22.75     84.71 o 
 -12  -4   2      346.55      485.38    164.59 o 
 -11  -4   2        8.33       37.52     44.46 o 
 -10  -4   2      112.36      149.93     51.14 o 
  -9  -4   2     1125.43     1257.57     94.64 o 
  -8  -4   2      118.36       94.63     38.46 o 
  -7  -4   2      894.83     1008.80     74.61 o 
  -6  -4   2      778.32      962.52     65.58 o 
  -5  -4   2     3152.26     3149.02    101.69 o 
  -4  -4   2     1960.92     2074.80     66.43 o 
  -3  -4   2     3726.92     3774.32    159.40 o 
  -2  -4   2       58.68       51.10     32.23 o 
  -1  -4   2     6536.61     6169.42    115.01 o 
   0  -4   2       74.80       82.71     25.54 o 
   1  -4   2      676.45      623.67     50.17 o 
   2  -4   2       27.36       53.74     26.92 o 
   3  -4   2     3679.02     3432.52    120.17 o 
   4  -4   2     1705.65     1843.39     93.80 o 
   5  -4   2     2670.78     2664.14    116.09 o 
   6  -4   2      147.77      117.34     39.57 o 
   7  -4   2       67.97      104.09     58.71 o 
   8  -4   2      999.87      934.35    159.26 o 
   9  -4   2      467.73      321.05    103.20 o 
  10  -4   2       76.47      100.05     79.52 o 
  11  -4   2      280.87      300.99    111.97 o 
 -13  -3   2        0.86       18.72     84.31 o 
 -12  -3   2       18.64       49.87     53.02 o 
 -11  -3   2        4.68       13.90     48.32 o 
 -10  -3   2       27.38       66.57     40.61 o 
  -9  -3   2        4.39       -2.39     30.92 o 
  -8  -3   2        1.85      -25.53     25.61 o 
  -7  -3   2     2109.97     1903.91    100.48 o 
  -6  -3   2       12.81       10.19     22.13 o 
  -5  -3   2       87.55      129.65     32.31 o 
  -4  -3   2      902.47      811.67     49.16 o 
  -3  -3   2       45.75       15.80     14.09 o 
  -2  -3   2        0.39       -5.20     20.18 o 
  -1  -3   2      266.17      253.89     46.14 o 
   0  -3   2      361.18      295.73     29.62 o 
   1  -3   2       28.15       34.51     19.07 o 
   2  -3   2     4067.19     4394.66    117.15 o 
   3  -3   2      300.14      357.11     39.42 o 
   4  -3   2      145.71      222.04     38.49 o 
   5  -3   2     2960.11     2931.82    110.16 o 
   6  -3   2        0.87       -3.27     23.81 o 
   7  -3   2      340.85      394.10     91.56 o 
   8  -3   2      185.55      240.73     80.84 o 
   9  -3   2      485.99      392.92    103.94 o 
  10  -3   2      278.04      241.65     93.29 o 
  11  -3   2      456.33      320.61    106.26 o 
  12  -3   2        0.14        9.14     65.59 o 
 -13  -2   2        9.64      -13.71     60.39 o 
 -12  -2   2      227.73      246.64    112.71 o 
 -11  -2   2       55.58      104.42     64.86 o 
 -10  -2   2       55.67       40.22     40.33 o 
  -9  -2   2      135.75      155.74     49.21 o 
  -8  -2   2      237.93      306.90     61.03 o 
  -7  -2   2       39.94       49.72     30.76 o 
  -6  -2   2     1482.55     1488.39     83.01 o 
  -5  -2   2      126.80      190.23     38.80 o 
  -4  -2   2       98.73       75.47     25.56 o 
  -3  -2   2     1964.07     1882.08     64.40 o 
  -2  -2   2       30.61       18.91     22.57 o 
  -1  -2   2      103.51      223.09     42.32 o 
   0  -2   2     2039.62     1843.86     57.57 o 
   1  -2   2      196.92      194.91     27.88 o 
   2  -2   2      265.56      256.62     29.79 o 
   3  -2   2     3792.53     3513.82     96.42 o 
   4  -2   2      123.21      164.95     29.42 o 
   5  -2   2      413.37      343.12     38.50 o 
   6  -2   2     2339.91     2112.91     92.43 o 
   7  -2   2      462.82      511.74     89.27 o 
   8  -2   2      180.16      199.92     72.15 o 
   9  -2   2      126.64       76.79     57.69 o 
  10  -2   2      207.97      190.22     77.21 o 
  11  -2   2       15.18       40.71     62.34 o 
  12  -2   2       43.04       47.01     73.51 o 
 -13  -1   2       29.50        5.41     53.06 o 
 -12  -1   2      231.60      222.65     85.71 o 
 -11  -1   2        0.74       22.82     48.95 o 
 -10  -1   2       32.49       37.67     39.91 o 
  -9  -1   2      723.62      747.63     98.32 o 
  -8  -1   2      529.17      477.50     59.32 o 
  -7  -1   2     2913.87     2998.07    124.31 o 
  -6  -1   2     1160.54     1132.71     73.26 o 
  -5  -1   2       62.47       69.57     27.60 o 
  -4  -1   2      430.93      492.24     42.68 o 
  -3  -1   2     2477.14     2337.40     74.54 o 
  -1  -1   2       12.57        9.90     16.20 o 
   0  -1   2      507.72      480.28     27.11 o 
   1  -1   2      130.79      165.91     22.01 o 
   2  -1   2      839.44      764.21     38.86 o 
   3  -1   2     1562.22     1574.85     53.90 o 
   4  -1   2     6405.25     7109.35    212.55 o 
   5  -1   2     9856.11    10323.03    176.87 o 
   6  -1   2      908.66      935.75     58.55 o 
   7  -1   2       31.38       67.77     25.14 o 
   8  -1   2     2641.23     2453.24    167.38 o 
   9  -1   2      223.08      180.17     67.96 o 
  10  -1   2       56.49       95.29     66.16 o 
  11  -1   2      203.19      236.66     88.74 o 
  12  -1   2       24.73       71.17     64.88 o 
 -13   0   2        0.01       15.17    110.45 o 
 -12   0   2       38.80       36.56     57.80 o 
 -11   0   2       74.45       97.41     64.31 o 
 -10   0   2       87.84      184.74     69.78 o 
  -9   0   2      187.15      175.45     53.98 o 
  -8   0   2      396.41      465.52     62.28 o 
  -7   0   2        1.04       23.85     29.78 o 
  -6   0   2        4.81       12.54     22.97 o 
  -5   0   2      652.20      496.26     46.94 o 
  -4   0   2       64.66      146.65     31.62 o 
  -3   0   2       12.11        0.23     14.34 o 
  -2   0   2     1042.87      988.04     43.87 o 
  -1   0   2    15651.52    16298.45    291.06 o 
   0   0   2      910.85      868.45     30.91 o 
   1   0   2     6261.81     6884.79     87.91 o 
   2   0   2     4139.33     4144.93    122.63 o 
   3   0   2     1900.13     1866.41     89.25 o 
   4   0   2      169.30      247.57     50.89 o 
   5   0   2     3379.06     3278.31    145.97 o 
   6   0   2       34.12       65.41     40.38 o 
   7   0   2       48.39       54.74     23.42 o 
   8   0   2      677.31      728.24     94.08 o 
   9   0   2        0.01       11.33     42.36 o 
  10   0   2       25.01       37.98     46.46 o 
  11   0   2      335.18      288.64     89.77 o 
  12   0   2       11.65       22.38     54.00 o 
  13   0   2       57.92       67.93     71.12 o 
 -12   1   2       16.61       -0.16     49.03 o 
 -11   1   2      213.36      184.00     77.48 o 
 -10   1   2       40.67       58.70     52.04 o 
  -9   1   2      290.00      354.26     64.39 o 
  -8   1   2      356.00      388.13     64.93 o 
  -7   1   2       38.03       35.79     30.80 o 
  -6   1   2     2788.55     2738.07    111.63 o 
  -5   1   2     4001.95     4567.93    161.32 o 
  -4   1   2       63.53       67.65     25.38 o 
  -3   1   2      446.21      329.85     33.44 o 
  -2   1   2    11073.88    12238.77    147.28 o 
  -1   1   2     3106.38     2688.55     63.07 o 
   1   1   2     3763.53     3761.47     68.05 o 
   2   1   2     3040.84     3016.48     89.80 o 
   3   1   2    54279.67    60789.23    743.80 o 
   4   1   2     1329.08     1142.38     44.03 o 
   5   1   2      417.96      466.60     34.16 o 
   6   1   2     4232.58     4163.88    105.72 o 
   7   1   2      718.88      708.28     52.37 o 
   8   1   2       31.92       28.44     22.60 o 
   9   1   2      798.23      854.75    105.74 o 
  10   1   2        0.07       24.68     51.43 o 
  11   1   2       40.13      -18.47     41.82 o 
  12   1   2      431.70      577.57    114.14 o 
  13   1   2       13.60       22.70     62.43 o 
 -12   2   2       42.13       74.84     75.74 o 
 -11   2   2        4.43       24.27     49.94 o 
 -10   2   2       92.66      101.91     65.79 o 
  -9   2   2      336.83      326.25     65.94 o 
  -8   2   2      415.77      444.56     65.65 o 
  -7   2   2       14.22       24.31     29.82 o 
  -6   2   2     4180.08     3868.31    134.73 o 
  -5   2   2      318.32      354.98     45.41 o 
  -4   2   2     1132.01     1082.26     62.38 o 
  -3   2   2     1485.40     1281.50     60.07 o 
  -2   2   2       18.18       26.44     16.84 o 
  -1   2   2      217.36      268.96     22.96 o 
   0   2   2      157.90       93.88     23.93 o 
   1   2   2       10.47       24.43     11.40 o 
   2   2   2     1392.36     1405.40     48.90 o 
   3   2   2    38482.10    40867.48    286.59 o 
   4   2   2    18182.39    19682.14    213.47 o 
   5   2   2     1220.51     1184.55     59.17 o 
   6   2   2     5959.46     6060.48    151.17 o 
   7   2   2       71.38       77.39     31.65 o 
   8   2   2      660.53      732.30     60.18 o 
   9   2   2      885.43      761.61    101.51 o 
  10   2   2      105.88       74.67     54.51 o 
  11   2   2      579.23      571.68    105.94 o 
  12   2   2      263.48      233.59     88.96 o 
  13   2   2       52.15       65.06     68.20 o 
 -12   3   2       30.21       72.80     72.49 o 
 -11   3   2        3.52       -3.64     51.41 o 
 -10   3   2       17.86       40.65     50.18 o 
  -9   3   2      109.10      182.61     69.26 o 
  -8   3   2      414.17      498.94     62.85 o 
  -7   3   2      105.34      136.07     44.90 o 
  -6   3   2      204.72      237.03     50.88 o 
  -5   3   2     2662.15     2533.14    106.56 o 
  -4   3   2       83.44       52.17     28.38 o 
  -3   3   2      165.07      150.77     32.85 o 
  -2   3   2     1539.57     1432.73     61.07 o 
  -1   3   2     2704.39     2735.18     73.83 o 
   0   3   2     3794.41     3542.67     77.18 o 
   1   3   2     5136.37     4936.99     93.06 o 
   2   3   2       20.37      149.34     27.02 o 
   3   3   2      452.88      472.31     37.64 o 
   4   3   2     1986.55     1963.83     75.38 o 
   5   3   2      389.15      396.76     40.35 o 
   6   3   2      129.52      104.67     30.94 o 
   7   3   2      257.72      249.77     43.74 o 
   8   3   2     1102.09     1090.57     76.53 o 
   9   3   2       32.22       74.43     37.07 o 
  10   3   2      189.69      203.85     76.19 o 
  11   3   2       65.39      126.84     67.50 o 
  12   3   2      130.53      141.24     71.93 o 
  13   3   2        3.73       61.16     67.61 o 
 -11   4   2      351.98      337.82    102.79 o 
 -10   4   2       89.47       88.92     64.82 o 
  -9   4   2        8.05       13.17     44.17 o 
  -8   4   2      945.35      936.95     86.48 o 
  -7   4   2       27.86        1.22     32.61 o 
  -6   4   2      369.27      406.52     62.02 o 
  -5   4   2     2780.61     2920.41    120.61 o 
  -4   4   2       25.44       31.53     26.13 o 
  -3   4   2        7.04       33.36     23.74 o 
  -2   4   2     3642.40     3415.61    102.91 o 
  -1   4   2      783.41      730.19     47.12 o 
   0   4   2     2357.43     2264.36     74.20 o 
   1   4   2     7215.29     7284.21    155.62 o 
   2   4   2      455.71      514.38     39.47 o 
   3   4   2       35.02       36.57     21.04 o 
   4   4   2      676.66      666.58     49.15 o 
   5   4   2      461.43      464.66     45.75 o 
   6   4   2       30.91       31.82     24.92 o 
   7   4   2      969.60      862.11     68.05 o 
   8   4   2        7.86       17.03     29.69 o 
   9   4   2      318.32      375.20     65.27 o 
  10   4   2      650.67      513.96    107.28 o 
  11   4   2       13.35       42.12     69.30 o 
  12   4   2        5.47        5.23     53.85 o 
  13   4   2        7.23       33.46     64.94 o 
 -11   5   2       83.92      149.34    105.93 o 
 -10   5   2       80.69       51.04     61.07 o 
  -9   5   2       56.79       57.70     58.31 o 
  -8   5   2      147.52      152.69     65.30 o 
  -7   5   2        0.71       -8.19     33.91 o 
  -6   5   2      758.05      750.97     76.06 o 
  -5   5   2     1349.85     1331.25     88.63 o 
  -4   5   2       88.38      152.31     42.36 o 
  -3   5   2      836.92      767.63     60.75 o 
  -2   5   2     3960.06     3940.03    122.01 o 
  -1   5   2     1167.24      986.16     60.10 o 
   0   5   2    15608.30    17195.83    236.00 o 
   1   5   2     2041.98     2234.61     83.02 o 
   2   5   2     1133.22     1262.02     63.78 o 
   3   5   2     5631.33     6059.08    138.74 o 
   4   5   2       61.54       90.60     30.05 o 
   5   5   2      302.51      355.05     43.54 o 
   6   5   2      217.20      167.22     41.33 o 
   7   5   2       73.88       69.47     33.76 o 
   8   5   2      495.48      562.45     63.75 o 
   9   5   2      766.19      734.39     72.15 o 
  10   5   2        0.85       37.47     35.94 o 
  11   5   2       11.68       26.87     46.46 o 
  12   5   2       50.50       29.16     67.93 o 
  13   5   2        9.91      -22.64     50.78 o 
 -10   6   2      151.80      270.60    157.09 o 
  -9   6   2        5.88       -8.63     82.21 o 
  -8   6   2       59.38       -8.27     50.64 o 
  -7   6   2      119.63      145.02     53.15 o 
  -6   6   2      324.68      267.23     61.81 o 
  -5   6   2     2169.63     2158.62    125.74 o 
  -4   6   2     1293.73     1452.17     94.31 o 
  -3   6   2     1746.12     1538.13     90.09 o 
  -2   6   2      675.66      543.73     55.54 o 
  -1   6   2      295.56      299.87     59.85 o 
   0   6   2     1160.17     1333.72     74.05 o 
   1   6   2     1226.82     1167.81     68.21 o 
   2   6   2       85.92       66.02     27.44 o 
   3   6   2       88.86      108.03     33.78 o 
   4   6   2      128.08      120.59     35.50 o 
   5   6   2       95.78       85.59     32.37 o 
   6   6   2      109.50      129.96     39.29 o 
   7   6   2       21.35       13.89     28.44 o 
   8   6   2      114.54       86.93     41.03 o 
   9   6   2      403.04      378.47     64.16 o 
  10   6   2       19.02       32.50     40.07 o 
  11   6   2       30.39       78.18     59.23 o 
  12   6   2       16.87       26.90     47.65 o 
  13   6   2       50.85       85.46     71.87 o 
  -9   7   2       12.58       33.97    106.01 o 
  -8   7   2      435.56      448.59    175.16 o 
  -7   7   2       16.11       46.73     46.92 o 
  -6   7   2        3.93       12.90     36.62 o 
  -5   7   2     2039.17     2188.40    126.62 o 
  -4   7   2      529.07      532.15     66.38 o 
  -3   7   2     1314.89     1186.87     88.02 o 
  -2   7   2     2675.20     2628.59    119.98 o 
  -1   7   2        2.57       24.99     26.52 o 
   0   7   2      248.44      257.83     45.80 o 
   1   7   2     3081.33     2875.81    113.36 o 
   2   7   2      877.51      827.10     64.11 o 
   3   7   2      553.97      574.91     54.94 o 
   4   7   2     1655.31     1552.78     85.97 o 
   5   7   2      212.76      180.65     43.30 o 
   6   7   2      217.22      253.66     52.97 o 
   7   7   2     1800.57     1877.73    105.76 o 
   8   7   2       74.73       33.96     34.67 o 
   9   7   2     1597.21     1522.37    107.59 o 
  10   7   2      783.14      773.84     83.83 o 
  11   7   2        0.57       -2.34     76.73 o 
  12   7   2      133.81      160.47    126.99 o 
  13   7   2       68.63      140.95    106.34 o 
  -8   8   2      167.03      224.70    136.19 o 
  -7   8   2      334.30      229.46    136.35 o 
  -6   8   2       64.35       51.16     48.65 o 
  -5   8   2       14.77       49.46     41.73 o 
  -4   8   2       15.25       14.39     35.62 o 
  -3   8   2      617.61      650.21     73.32 o 
  -2   8   2      233.40      247.84     67.84 o 
  -1   8   2      204.25      232.29     52.84 o 
   0   8   2       15.73       72.48     36.87 o 
   1   8   2     2187.57     2126.11    107.12 o 
   2   8   2       82.09       77.88     35.75 o 
   3   8   2      745.23      725.55     66.19 o 
   4   8   2     1252.03     1258.16     83.76 o 
   5   8   2       86.93       72.45     35.94 o 
   6   8   2     1029.12     1069.67    142.30 o 
   7   8   2      335.81      292.75     60.33 o 
   8   8   2        5.95       23.52     49.39 o 
   9   8   2      445.11      431.98    106.65 o 
  10   8   2       66.53       15.79     57.92 o 
  11   8   2       10.88       17.93     61.48 o 
  12   8   2      236.00      150.15    122.15 o 
  13   8   2        2.96      -52.44     80.20 o 
  -7   9   2      326.36      263.10    147.32 o 
  -6   9   2        7.07       35.49     69.26 o 
  -5   9   2        8.29       21.36     51.74 o 
  -4   9   2      838.73      899.64     91.43 o 
  -3   9   2      130.02      206.09     55.44 o 
  -2   9   2       76.51       77.10     40.04 o 
  -1   9   2      855.64      877.75     81.66 o 
   0   9   2       83.34      118.94     46.80 o 
   1   9   2      684.58      639.32     68.53 o 
   2   9   2     1495.35     1379.40     93.48 o 
   3   9   2      549.29      520.24     62.46 o 
   4   9   2       78.77       98.31     39.93 o 
   5   9   2      719.96      820.74     75.17 o 
   6   9   2       51.58      110.30     59.60 o 
   7   9   2        1.34        1.40     48.19 o 
   8   9   2       12.30       12.58     49.35 o 
   9   9   2       55.46      149.55     75.55 o 
  10   9   2        2.29       -6.87     56.23 o 
  11   9   2      133.11       92.86     71.36 o 
  12   9   2        3.97       -4.03     95.20 o 
  -6  10   2        1.24        8.43     61.34 o 
  -5  10   2      125.85      112.58     71.58 o 
  -4  10   2     1112.46     1149.38    189.84 o 
  -3  10   2       25.64       47.41     40.86 o 
  -2  10   2      645.79      673.30     79.36 o 
  -1  10   2      759.36      739.12     79.85 o 
   0  10   2      165.70      264.40     60.14 o 
   1  10   2      209.26      280.70     62.54 o 
   2  10   2      417.25      396.32     66.98 o 
   3  10   2      232.31      325.85     67.26 o 
   4  10   2     2693.08     2608.52    180.18 o 
   5  10   2      147.17      192.49     73.35 o 
   6  10   2        0.88      -20.77     42.73 o 
   7  10   2      156.83      147.67     72.87 o 
   8  10   2        1.25       22.26     54.56 o 
   9  10   2       12.79      -11.98     56.63 o 
  10  10   2      178.32      224.56     92.45 o 
  11  10   2       65.93       70.43     77.14 o 
  12  10   2        9.86      -48.33     87.70 o 
  -5  11   2      139.01      213.19     86.73 o 
  -4  11   2        3.33       42.95     54.84 o 
  -3  11   2       62.20      108.27     64.56 o 
  -2  11   2      507.12      600.21    103.27 o 
  -1  11   2       57.52       34.74     43.46 o 
   0  11   2        0.14       28.56     40.12 o 
   1  11   2      151.17      225.05     62.29 o 
   2  11   2      354.88      425.31     99.32 o 
   3  11   2       25.99       35.97     45.13 o 
   4  11   2      778.60      715.82    111.15 o 
   5  11   2        0.62      -17.60     48.09 o 
   6  11   2      173.48      160.70     77.38 o 
   7  11   2      125.44      167.56     83.14 o 
   8  11   2      509.99      391.81    108.89 o 
   9  11   2       41.38       26.85     62.79 o 
  10  11   2       41.51       44.21     70.94 o 
  11  11   2        1.79      -12.92     65.78 o 
  -3  12   2      207.72      204.84     85.34 o 
  -2  12   2        2.78       40.17     64.71 o 
  -1  12   2      911.46      869.42    194.20 o 
   0  12   2      189.80      162.30     78.19 o 
   1  12   2       76.54       82.39     67.51 o 
   2  12   2      826.28      843.41    122.28 o 
   3  12   2        5.18       25.36     52.58 o 
   4  12   2      128.12      138.74     78.97 o 
   5  12   2      113.07      112.42     74.67 o 
   6  12   2      128.08      100.24     73.84 o 
   7  12   2        0.33      -17.06     54.61 o 
   8  12   2      433.66      464.63    126.87 o 
   9  12   2        3.59       37.91     66.18 o 
  10  12   2       13.56      -31.38     88.99 o 
  -1  13   2      610.44      677.07    211.22 o 
   0  13   2       16.55       -6.70     81.81 o 
   1  13   2      311.74      298.44    156.84 o 
   2  13   2      390.56      390.00    112.72 o 
   3  13   2      101.75      116.67     73.45 o 
   4  13   2      486.75      403.39    110.89 o 
   5  13   2      225.63      308.12    108.45 o 
   6  13   2      234.44      175.15     95.90 o 
   7  13   2      239.29      273.21    103.97 o 
   8  13   2       43.45        6.81     69.60 o 
  -6 -12   3      355.64      537.42    202.19 o 
  -5 -12   3        0.13      -13.45     57.20 o 
  -4 -12   3        6.90       55.12     72.73 o 
  -3 -12   3      665.87      795.51    148.45 o 
  -2 -12   3       28.48       46.34     68.97 o 
  -1 -12   3      145.02      178.95     96.13 o 
   0 -12   3      314.56      300.53    106.90 o 
  -8 -11   3        0.55       -2.04     59.77 o 
  -7 -11   3      175.53      145.17     87.22 o 
  -6 -11   3       39.72       14.70     60.32 o 
  -5 -11   3      146.84      152.95     81.98 o 
  -4 -11   3      307.85      483.76    127.78 o 
  -3 -11   3      180.63      178.43     87.21 o 
  -2 -11   3        8.10        4.08     64.20 o 
  -1 -11   3      355.10      445.61    121.40 o 
   0 -11   3      187.51      240.87     94.12 o 
   1 -11   3       60.23      112.61    103.92 o 
   2 -11   3      706.25      701.19    132.35 o 
   3 -11   3      121.23      194.46     96.89 o 
  -9 -10   3      105.04       92.20     78.53 o 
  -8 -10   3       20.02      -12.45     51.17 o 
  -7 -10   3       11.59      -14.51     48.13 o 
  -6 -10   3      245.53      233.77     93.80 o 
  -5 -10   3        1.28       36.32     63.25 o 
  -4 -10   3      273.66      196.12     87.94 o 
  -3 -10   3        3.65       73.63     65.89 o 
  -2 -10   3        8.06       43.90     62.14 o 
  -1 -10   3       95.16      106.46     72.63 o 
   0 -10   3       27.68        4.40     52.66 o 
   1 -10   3      196.63      186.22     86.73 o 
   2 -10   3        1.57       -7.16     52.75 o 
   3 -10   3        0.79       45.47     63.08 o 
   4 -10   3        2.96       31.72     66.66 o 
   5 -10   3      111.06       19.12    108.11 o 
 -10  -9   3       39.80       77.57     87.90 o 
  -9  -9   3      296.34      313.40    110.53 o 
  -8  -9   3      123.20       98.52     75.83 o 
  -7  -9   3       53.91       43.03     65.57 o 
  -6  -9   3      147.70      172.21     79.75 o 
  -5  -9   3      320.39      283.59     93.98 o 
  -4  -9   3      481.15      389.23    106.62 o 
  -3  -9   3      990.75     1179.75    136.58 o 
  -2  -9   3       49.23      101.09     63.22 o 
  -1  -9   3       45.30       85.53     61.13 o 
   0  -9   3      720.64      696.47    109.38 o 
   1  -9   3      413.69      449.97    107.65 o 
   2  -9   3       95.87      112.48     68.78 o 
   3  -9   3      557.92      529.74     79.29 o 
   4  -9   3        4.11        6.50     47.02 o 
   5  -9   3        5.92       -4.90     60.42 o 
   6  -9   3      421.27      510.43    132.24 o 
 -11  -8   3        1.76       15.43     64.65 o 
 -10  -8   3       15.55       54.30     83.42 o 
  -9  -8   3      268.62      292.75     98.66 o 
  -8  -8   3        9.90       -5.04     53.70 o 
  -7  -8   3       30.18       23.03     54.14 o 
  -6  -8   3      473.38      549.03    111.63 o 
  -5  -8   3        7.24      -10.16     41.67 o 
  -4  -8   3        2.62       -2.09     42.73 o 
  -3  -8   3     1401.86     1404.84    136.46 o 
  -2  -8   3      384.08      407.07     96.71 o 
  -1  -8   3     1461.12     1662.45    145.08 o 
   0  -8   3      457.07      477.12    103.93 o 
   1  -8   3      227.00      224.67     58.31 o 
   2  -8   3      361.95      386.63     67.25 o 
   3  -8   3      181.97      208.84     57.52 o 
   4  -8   3      127.34      123.35     53.32 o 
   5  -8   3      360.34      411.35    110.94 o 
   6  -8   3      141.58      142.68     85.26 o 
   7  -8   3       17.27       27.53     72.38 o 
 -12  -7   3       43.33       84.79     70.48 o 
 -11  -7   3      203.79      270.40     99.98 o 
 -10  -7   3       11.09       52.26     55.78 o 
  -9  -7   3        1.70       45.53     52.97 o 
  -8  -7   3      257.17      237.24     82.47 o 
  -7  -7   3        0.00       17.51     45.45 o 
  -6  -7   3        7.47       12.06     47.23 o 
  -5  -7   3      805.46      841.08    140.75 o 
  -4  -7   3       25.86       -5.80     39.90 o 
  -3  -7   3      165.12      264.99     78.08 o 
  -2  -7   3      772.40      741.57     96.21 o 
  -1  -7   3      328.16      271.85     76.42 o 
   0  -7   3      522.61      495.64     58.83 o 
   1  -7   3     1718.88     1526.40     98.00 o 
   2  -7   3      613.99      652.61     71.31 o 
   3  -7   3     6701.89     6009.21    203.45 o 
   4  -7   3       17.19       15.99     33.51 o 
   5  -7   3      485.57      489.12     79.41 o 
   6  -7   3        4.97       43.55     63.99 o 
   7  -7   3      105.47      160.36     82.83 o 
   8  -7   3      148.02      194.81     93.25 o 
 -12  -6   3       78.88       54.02     61.40 o 
 -11  -6   3      343.96      340.79    101.62 o 
 -10  -6   3        7.71       -2.81     47.03 o 
  -9  -6   3      125.24      146.01     66.07 o 
  -8  -6   3     1037.79      962.87    172.37 o 
  -7  -6   3       31.69       53.03     46.89 o 
  -6  -6   3      797.71      788.90    102.04 o 
  -5  -6   3     1734.78     1742.09    140.93 o 
  -4  -6   3      976.94      752.85     94.05 o 
  -3  -6   3     5013.14     4740.12    215.77 o 
  -2  -6   3     1803.85     1814.95    134.38 o 
  -1  -6   3       78.57       75.49     26.99 o 
   0  -6   3     4612.42     4585.54    143.52 o 
   1  -6   3     2132.21     2146.99    106.33 o 
   2  -6   3        2.42       23.46     29.69 o 
   3  -6   3     7885.00     8057.15    219.91 o 
   4  -6   3     1144.38      924.59     82.18 o 
   5  -6   3       12.19       79.95     39.10 o 
   6  -6   3     1638.82     1596.11    222.36 o 
   7  -6   3      482.02      412.13    110.69 o 
   8  -6   3      103.93      138.31     81.49 o 
   9  -6   3      489.57      492.15    134.05 o 
 -12  -5   3       15.20       14.93     64.41 o 
 -11  -5   3       25.34       13.48     53.00 o 
 -10  -5   3      222.44      239.50     82.46 o 
  -9  -5   3      145.39      196.18     69.59 o 
  -8  -5   3      121.92      171.07     67.37 o 
  -7  -5   3        2.83       16.57     39.81 o 
  -6  -5   3      599.56      478.62     96.55 o 
  -5  -5   3      118.39      161.97     65.39 o 
  -4  -5   3       72.13      119.93     66.08 o 
  -3  -5   3     3658.33     3453.05    173.41 o 
  -2  -5   3      185.54      118.95     48.79 o 
  -1  -5   3       16.45       22.63     17.19 o 
   0  -5   3     2146.40     1938.42    136.41 o 
   1  -5   3      320.32      365.94     49.24 o 
   2  -5   3        0.71        1.39     24.87 o 
   3  -5   3     2984.40     3045.14    128.03 o 
   4  -5   3       20.36       -0.95     27.23 o 
   5  -5   3      246.02      246.88     56.69 o 
   6  -5   3     1640.47     1421.58    192.63 o 
   7  -5   3       41.27       28.98     56.62 o 
   8  -5   3      125.90      133.68     76.13 o 
   9  -5   3      242.46      230.47     96.74 o 
  10  -5   3       14.15      -16.81     66.89 o 
 -12  -4   3       19.37      -12.75     80.12 o 
 -11  -4   3       32.06       75.10     59.06 o 
 -10  -4   3      353.00      399.38     92.79 o 
  -9  -4   3       86.87      152.95     49.05 o 
  -8  -4   3      199.54      240.19     54.50 o 
  -7  -4   3       36.55       57.96     32.75 o 
  -6  -4   3      789.94      868.42     63.67 o 
  -5  -4   3     2565.16     2476.85     88.07 o 
  -4  -4   3     3264.86     3035.29    156.83 o 
  -3  -4   3      857.29      936.44     87.56 o 
  -2  -4   3     5482.86     5118.16    189.66 o 
  -1  -4   3      145.56      150.85     21.77 o 
   0  -4   3      114.97      123.11     30.06 o 
   1  -4   3      579.00      383.41     43.20 o 
   2  -4   3      141.58      181.34     41.44 o 
   3  -4   3       38.60       50.52     29.32 o 
   4  -4   3     2635.68     2457.75    109.64 o 
   5  -4   3      160.41      250.84     51.38 o 
   6  -4   3       44.81       54.81     34.85 o 
   7  -4   3      493.44      433.02    101.69 o 
   8  -4   3       54.38       39.58     61.31 o 
   9  -4   3      127.43      169.60     81.34 o 
  10  -4   3      184.70      243.21     98.21 o 
  11  -4   3       15.52       54.77     76.90 o 
 -13  -3   3        4.73       33.00     92.94 o 
 -12  -3   3        0.64       66.70     58.99 o 
 -11  -3   3      306.87      374.09     75.79 o 
 -10  -3   3      151.37      109.86     49.00 o 
  -9  -3   3       27.51       24.97     35.54 o 
  -8  -3   3     1653.14     1643.48    103.22 o 
  -7  -3   3        1.34       -0.69     26.59 o 
  -6  -3   3      254.39      308.86     46.54 o 
  -5  -3   3     4158.02     3865.62    143.89 o 
  -4  -3   3       16.34       19.47     18.63 o 
  -3  -3   3     2604.18     2630.83    130.61 o 
  -2  -3   3    15994.29    16147.95    307.04 o 
  -1  -3   3     2582.46     2583.16     88.08 o 
   0  -3   3      559.55      500.73     44.05 o 
   1  -3   3     4066.50     3790.06    108.65 o 
   2  -3   3      829.55      805.82     55.76 o 
   3  -3   3      872.13      747.54     56.46 o 
   4  -3   3      399.71      343.53     43.35 o 
   5  -3   3       33.39       38.39     26.34 o 
   6  -3   3      729.05      734.04     61.11 o 
   7  -3   3      675.58      779.76    102.23 o 
   8  -3   3       99.89       48.33     87.98 o 
   9  -3   3      222.16      198.99     80.85 o 
  10  -3   3      740.76      581.14    130.45 o 
  11  -3   3       23.18       61.36     71.47 o 
 -13  -2   3       46.54       56.61    100.77 o 
 -12  -2   3        8.60       39.27     55.76 o 
 -11  -2   3       32.31       58.37     50.48 o 
 -10  -2   3      108.58      141.62     53.34 o 
  -9  -2   3       15.02       28.94     35.63 o 
  -8  -2   3      322.08      416.77     61.59 o 
  -7  -2   3       24.33        9.08     28.61 o 
  -6  -2   3      814.74      785.18     76.87 o 
  -5  -2   3      383.39      312.20     58.13 o 
  -4  -2   3      804.43      698.96     57.50 o 
  -3  -2   3       45.95       38.17     28.44 o 
  -2  -2   3       26.65       19.46     12.30 o 
  -1  -2   3      570.65      589.46     32.02 o 
   0  -2   3      422.87      298.23     28.77 o 
   1  -2   3     1291.19     1218.02     57.59 o 
   2  -2   3       15.06       25.77     19.02 o 
   3  -2   3      229.91      157.38     32.41 o 
   4  -2   3      641.35      567.68     44.89 o 
   5  -2   3       75.54      142.82     31.85 o 
   6  -2   3      779.07      660.70     59.05 o 
   7  -2   3      308.66      243.95     72.09 o 
   8  -2   3       69.95       26.67     47.66 o 
   9  -2   3      116.56      238.01     85.40 o 
  10  -2   3        2.07       34.09     57.27 o 
  11  -2   3       56.70       53.59     59.31 o 
  12  -2   3      319.78      202.55     93.14 o 
 -12  -1   3       19.61       42.96     66.16 o 
 -11  -1   3      127.18      163.70     89.72 o 
 -10  -1   3      262.67      303.26     81.85 o 
  -9  -1   3       80.91       87.54     43.87 o 
  -8  -1   3     1564.02     1635.87    103.64 o 
  -7  -1   3      493.53      495.91     58.89 o 
  -6  -1   3       71.09       96.22     33.37 o 
  -5  -1   3     3410.26     3262.73    113.34 o 
  -4  -1   3     3421.82     3384.19    104.75 o 
  -3  -1   3     2494.85     2865.12     86.64 o 
  -2  -1   3    46449.77    53736.23    745.27 o 
  -1  -1   3     8740.88     9491.70    126.95 o 
   0  -1   3     9038.18    10142.74    233.73 o 
   1  -1   3     6062.35     6756.46    162.35 o 
   2  -1   3      353.99      362.50     32.14 o 
   3  -1   3      564.96      554.25     37.31 o 
   4  -1   3     8696.79     8868.79    233.39 o 
   5  -1   3     6007.67     6562.29    356.81 o 
   6  -1   3       28.73       38.65     36.80 o 
   7  -1   3     1836.02     1859.02    139.47 o 
   8  -1   3       29.79       50.62     49.46 o 
   9  -1   3       24.76       29.44     50.41 o 
  10  -1   3      331.24      397.66    103.76 o 
  11  -1   3      141.24      106.25     68.62 o 
  12  -1   3       23.83       25.14     59.74 o 
 -12   0   3        2.92       79.72     61.09 o 
 -11   0   3      136.17      153.00     70.48 o 
 -10   0   3      212.84      266.61     64.23 o 
  -9   0   3       54.08       35.51     37.03 o 
  -8   0   3     1583.07     1739.50    106.71 o 
  -7   0   3       68.26       94.32     37.20 o 
  -6   0   3      538.90      497.11     53.12 o 
  -5   0   3     3715.06     3505.67    118.12 o 
  -4   0   3       81.72       87.19     26.82 o 
  -3   0   3     1903.29     1924.82     72.23 o 
  -2   0   3    26615.73    31107.45    255.07 o 
   1   0   3    10417.57    10371.92    129.97 o 
   2   0   3    15241.26    17705.89    319.31 o 
   3   0   3     3351.50     3590.86    128.44 o 
   4   0   3     8549.69     8857.94    222.70 o 
   5   0   3     1538.94     1550.29    105.85 o 
   6   0   3      364.94      371.40     67.30 o 
   7   0   3     1714.60     1374.12    118.16 o 
   8   0   3      221.30      170.96     65.97 o 
   9   0   3      187.84      177.44     69.31 o 
  10   0   3      786.62      843.52    115.27 o 
  11   0   3       15.04       20.63     54.87 o 
  12   0   3      338.78      374.86    111.20 o 
  13   0   3       62.82        3.19     60.05 o 
 -12   1   3       30.38        7.82     60.38 o 
 -11   1   3       77.89       74.20     59.89 o 
 -10   1   3      161.92      221.63     77.25 o 
  -9   1   3        0.91       23.35     34.28 o 
  -8   1   3      877.76      954.38     81.19 o 
  -7   1   3      288.92      347.16     74.69 o 
  -6   1   3     1255.58     1202.03     78.99 o 
  -5   1   3       37.60       82.61     30.05 o 
  -4   1   3      560.22      625.42     49.45 o 
  -3   1   3     1606.42     1629.45     67.34 o 
  -2   1   3      110.43      141.32     25.58 o 
  -1   1   3     1005.16      861.72     38.04 o 
   0   1   3     2053.33     2005.71     52.47 o 
   1   1   3    16821.63    18036.36    232.39 o 
   2   1   3        4.60        0.73     11.99 o 
   3   1   3      579.29      467.02     50.58 o 
   4   1   3     1599.01     1892.31    101.49 o 
   5   1   3      622.84      499.61     64.01 o 
   6   1   3      516.15      520.76     69.85 o 
   7   1   3      287.43      322.21     74.58 o 
   8   1   3      250.48      207.39     67.08 o 
   9   1   3      184.85      133.64     60.47 o 
  10   1   3       12.00       59.74     55.32 o 
  11   1   3      191.42      136.10     70.42 o 
  12   1   3       94.72      131.77     77.34 o 
  13   1   3       45.09       34.97     67.95 o 
 -12   2   3       44.21       61.27     66.23 o 
 -11   2   3       22.13       33.70     53.49 o 
 -10   2   3      226.63      355.73     97.05 o 
  -9   2   3       48.62       81.78     39.96 o 
  -8   2   3       65.10       94.94     43.30 o 
  -7   2   3     1911.85     1857.36    104.53 o 
  -6   2   3      426.22      478.01     57.17 o 
  -5   2   3       43.66       46.56     27.61 o 
  -4   2   3     5845.70     6018.57    174.55 o 
  -3   2   3       42.52      152.18     30.62 o 
  -2   2   3     2170.77     1940.63     91.72 o 
  -1   2   3     8594.51     8815.59    176.83 o 
   0   2   3      234.48      260.12     35.00 o 
   1   2   3     4947.53     5488.38     88.87 o 
   2   2   3    10172.17    10922.31    138.79 o 
   3   2   3    23068.24    24447.20    220.98 o 
   4   2   3     8136.49     8070.54    204.95 o 
   5   2   3    10024.44    10371.21    157.05 o 
   6   2   3     1493.38     1575.77     67.51 o 
   7   2   3     1933.42     1928.08     78.76 o 
   8   2   3      342.74      404.86     45.54 o 
   9   2   3        0.00        1.15     40.71 o 
  10   2   3      389.73      414.49     96.81 o 
  11   2   3      315.79      388.60    100.77 o 
  12   2   3       82.48       85.19     65.49 o 
  13   2   3      206.90      140.46     80.85 o 
 -11   3   3       88.98       61.28     60.36 o 
 -10   3   3        3.12       16.89     57.06 o 
  -9   3   3        6.06       46.64     39.39 o 
  -8   3   3      196.24      257.02     58.96 o 
  -7   3   3      515.12      606.32     67.65 o 
  -6   3   3      383.43      400.48     55.76 o 
  -5   3   3      222.28      277.95     50.08 o 
  -4   3   3     1853.29     1959.93     92.75 o 
  -3   3   3     2121.97     2391.83     85.86 o 
  -2   3   3     2978.03     2947.60    135.55 o 
  -1   3   3     1263.05     1263.20     45.10 o 
   0   3   3      498.90      346.56     42.27 o 
   1   3   3    12068.53    13391.57    151.31 o 
   2   3   3        6.18       24.76     18.01 o 
   3   3   3     2220.19     2482.00     78.68 o 
   4   3   3    10329.36    11223.74    174.70 o 
   5   3   3     1466.28     1382.84     67.82 o 
   6   3   3     4157.98     3822.44    116.79 o 
   7   3   3     5946.83     6217.41    155.76 o 
   8   3   3      155.57      102.69     41.30 o 
   9   3   3       64.37       78.63     54.78 o 
  10   3   3      136.44      176.74     76.11 o 
  11   3   3       62.44       56.23     56.62 o 
  12   3   3      322.57      315.01     97.47 o 
  13   3   3      166.18      247.02     90.67 o 
 -11   4   3        1.98       94.72     98.35 o 
 -10   4   3       97.15      117.16     72.56 o 
  -9   4   3      261.84      388.83     96.30 o 
  -8   4   3        0.66        0.76     35.06 o 
  -7   4   3        0.80       11.98     31.88 o 
  -6   4   3     1115.43     1095.99     83.41 o 
  -5   4   3       80.78      106.43     37.91 o 
  -4   4   3      323.12      389.91     48.35 o 
  -3   4   3     2026.51     1753.07     79.74 o 
  -2   4   3     3495.08     3641.61    101.97 o 
  -1   4   3     5713.78     5717.04    115.17 o 
   0   4   3      781.74      718.75     40.38 o 
   1   4   3      749.09      695.54     41.83 o 
   2   4   3      326.75      518.18     39.53 o 
   3   4   3       85.34       93.01     26.37 o 
   4   4   3     2888.03     2977.86    107.62 o 
   5   4   3      308.59      264.95     43.94 o 
   6   4   3        1.95       21.17     24.67 o 
   7   4   3     1357.14     1335.98     81.08 o 
   8   4   3      168.73      155.52     44.07 o 
   9   4   3        0.01        9.60     29.79 o 
  10   4   3       49.61       20.65     66.24 o 
  11   4   3       74.31      101.19     58.97 o 
  12   4   3       69.88       61.01     55.39 o 
  13   4   3       25.67       58.30     62.08 o 
 -10   5   3      221.28       82.86     94.64 o 
  -9   5   3      178.45      234.77     78.53 o 
  -8   5   3       15.33       21.39     38.05 o 
  -7   5   3     2653.98     2579.77    156.13 o 
  -6   5   3     2481.38     2412.00    138.93 o 
  -5   5   3        4.66        2.14     28.44 o 
  -4   5   3     2340.60     2163.23    102.75 o 
  -3   5   3       69.75       54.00     28.10 o 
  -2   5   3      374.74      382.95     41.84 o 
  -1   5   3    22935.61    23868.71    313.75 o 
   0   5   3     3644.10     3882.26    105.47 o 
   1   5   3     3488.85     3842.41    110.12 o 
   2   5   3     6635.36     6828.76    183.65 o 
   3   5   3     1907.82     1859.09     79.78 o 
   4   5   3        2.25       11.15     20.40 o 
   5   5   3      553.80      580.16     53.48 o 
   6   5   3      138.36      149.81     39.09 o 
   7   5   3      541.17      512.95     57.30 o 
   8   5   3      901.27      995.72     79.13 o 
   9   5   3       51.52       57.55     37.95 o 
  10   5   3      181.03      171.54     70.04 o 
  11   5   3      881.84      929.05    119.14 o 
  12   5   3       28.61       41.57     55.32 o 
  13   5   3       23.82       74.43     64.53 o 
 -10   6   3      133.29      149.34    109.40 o 
  -9   6   3        6.84       41.55    100.85 o 
  -8   6   3        1.99       20.11     57.55 o 
  -7   6   3     1207.97     1264.27    106.63 o 
  -6   6   3       51.91       40.68     41.22 o 
  -5   6   3        8.01       24.01     33.71 o 
  -4   6   3     2570.34     2687.91    122.26 o 
  -3   6   3        0.88       18.61     28.32 o 
  -2   6   3      117.05      118.05     35.92 o 
  -1   6   3     4997.45     5307.70    142.74 o 
   0   6   3     2010.32     2162.45     89.69 o 
   1   6   3      103.30      102.46     31.79 o 
   2   6   3     5653.16     5696.41    143.05 o 
   3   6   3      231.76      222.90     42.16 o 
   4   6   3     1953.32     1930.25     90.46 o 
   5   6   3     4482.78     4089.67    135.37 o 
   6   6   3       22.19       39.69     30.69 o 
   7   6   3      163.92      188.75     47.68 o 
   8   6   3      782.64      713.20     71.04 o 
   9   6   3      205.12      101.43     44.77 o 
  10   6   3      591.51      639.44     79.24 o 
  11   6   3       50.85       35.77     56.69 o 
  12   6   3        7.08       29.97     54.74 o 
  13   6   3      108.79      120.70    100.12 o 
  -9   7   3      173.96       93.99    116.10 o 
  -8   7   3       56.38       95.36    108.19 o 
  -7   7   3        1.71       13.16     58.41 o 
  -6   7   3       50.88       91.50     48.45 o 
  -5   7   3        0.53       -1.30     35.24 o 
  -4   7   3      184.07      201.76     54.31 o 
  -3   7   3     1356.00     1339.71     90.15 o 
  -2   7   3      464.44      410.06     57.80 o 
  -1   7   3      149.38      161.28     41.49 o 
   0   7   3     1681.99     1458.23     82.98 o 
   1   7   3       36.46       62.63     29.01 o 
   2   7   3       93.72      148.38     38.31 o 
   3   7   3     1422.33     1395.40     80.95 o 
   4   7   3       61.47      153.30     41.90 o 
   5   7   3     2277.32     2226.01    106.55 o 
   6   7   3      491.66      502.01     58.76 o 
   7   7   3       16.95       33.36     35.33 o 
   8   7   3      226.47      282.28     61.46 o 
   9   7   3      122.15      232.94     59.38 o 
  10   7   3        7.63       14.54     39.72 o 
  11   7   3       26.49       24.14     57.19 o 
  12   7   3       41.92       39.75     64.27 o 
  13   7   3        2.16      -49.38     90.04 o 
  -8   8   3       84.02      -12.18     96.41 o 
  -7   8   3       67.08       76.43     70.96 o 
  -6   8   3       37.19      114.34     66.90 o 
  -5   8   3      163.13      138.90     68.51 o 
  -4   8   3      518.83      498.09     77.65 o 
  -3   8   3      109.08      175.89     48.96 o 
  -2   8   3       21.85       36.79     33.95 o 
  -1   8   3     1689.21     1566.14     97.07 o 
   0   8   3     2277.30     2475.16    115.74 o 
   1   8   3      869.34      777.62     67.78 o 
   2   8   3     2308.90     2264.28    108.38 o 
   3   8   3     1207.06     1015.50     75.43 o 
   4   8   3      108.50      127.39     41.84 o 
   5   8   3      536.05      558.53     62.39 o 
   6   8   3      702.20      696.85     69.73 o 
   7   8   3      116.72      102.49     42.21 o 
   8   8   3      716.04      667.04     75.43 o 
   9   8   3      652.23      609.24     78.18 o 
  10   8   3      214.26      134.03     71.45 o 
  11   8   3      476.74      404.78    164.02 o 
  12   8   3        8.65       81.00    106.66 o 
  13   8   3       60.74       12.59     98.19 o 
  -7   9   3      127.87      197.02    125.38 o 
  -6   9   3        0.14       11.39     57.74 o 
  -5   9   3      208.90      331.61     96.69 o 
  -4   9   3       19.98       78.90     58.35 o 
  -3   9   3       22.90       31.83     34.56 o 
  -2   9   3       19.53      -28.50     28.50 o 
  -1   9   3       89.60      157.04     49.53 o 
   0   9   3      424.99      535.38     63.62 o 
   1   9   3       34.85       48.66     35.09 o 
   2   9   3     1002.84      909.63     77.61 o 
   3   9   3       14.34       26.40     32.01 o 
   4   9   3       74.40       96.26     41.71 o 
   5   9   3     1127.03     1054.73     84.14 o 
   6   9   3       16.51        2.30     32.05 o 
   7   9   3      503.68      485.34     72.61 o 
   8   9   3      427.33      480.81    105.85 o 
   9   9   3       26.78       33.34     54.24 o 
  10   9   3       48.40       55.48     59.99 o 
  11   9   3       94.16       56.10     68.06 o 
  12   9   3       54.36       32.03    106.82 o 
  -6  10   3      167.85      220.43     91.47 o 
  -5  10   3      364.48      500.79    157.81 o 
  -4  10   3      148.02       94.87     61.56 o 
  -3  10   3      562.28      691.09    115.54 o 
  -2  10   3      200.09      192.06     72.23 o 
  -1  10   3      149.75       84.61     43.96 o 
   0  10   3      156.23      209.86     56.26 o 
   1  10   3       36.10       44.96     34.79 o 
   2  10   3      202.38      287.67     61.90 o 
   3  10   3      873.44      951.50     84.64 o 
   4  10   3       78.55       56.94     39.82 o 
   5  10   3      171.00      173.54     71.82 o 
   6  10   3      927.23      956.03    115.74 o 
   7  10   3       14.69       26.90     53.22 o 
   8  10   3        9.45      -26.71     48.05 o 
   9  10   3       93.61      114.91     74.80 o 
  10  10   3        0.76      -13.39     54.11 o 
  11  10   3       20.26       37.43     70.71 o 
  12  10   3       79.10      107.39    123.36 o 
  -5  11   3      102.71       95.78     66.54 o 
  -4  11   3       51.38       47.57     59.01 o 
  -3  11   3     1264.89     1224.55    142.15 o 
  -2  11   3      152.46      223.44     81.31 o 
  -1  11   3      206.01      164.00     77.74 o 
   0  11   3      937.95     1050.23     96.57 o 
   1  11   3       80.51       66.64     43.79 o 
   2  11   3      102.30       96.11     46.36 o 
   3  11   3      941.99     1058.69    118.31 o 
   4  11   3       12.41       -1.03     39.89 o 
   5  11   3      634.98      539.34    119.11 o 
   6  11   3     1221.06     1209.62    141.94 o 
   7  11   3      329.98      270.86     93.24 o 
   8  11   3      296.79      346.16    105.11 o 
   9  11   3      356.56      268.87     97.56 o 
  10  11   3       13.58       45.26     73.53 o 
  11  11   3      113.47      166.76     91.94 o 
  -3  12   3       56.88       43.84     69.97 o 
  -2  12   3      204.70      318.30     97.52 o 
  -1  12   3      151.61      273.53     89.14 o 
   0  12   3      334.64      347.15    104.23 o 
   1  12   3      352.11      321.74     94.95 o 
   2  12   3       14.57       68.52     57.46 o 
   3  12   3       11.59       31.33     55.15 o 
   4  12   3       18.55       14.35     52.44 o 
   5  12   3      396.38      415.54    110.53 o 
   6  12   3      436.52      348.56    106.75 o 
   7  12   3      121.33      123.97     78.05 o 
   8  12   3      299.15      297.83    107.08 o 
   9  12   3        1.88      -35.54     55.81 o 
  10  12   3        0.17       24.99     69.79 o 
  -1  13   3        4.48      -22.27     89.07 o 
   0  13   3      398.01      516.44    186.94 o 
   1  13   3      246.52      270.36    142.89 o 
   2  13   3        3.97      -37.27     78.99 o 
   3  13   3      450.76      446.74    116.51 o 
   4  13   3      128.78      142.81     82.45 o 
   5  13   3       15.46        7.50     58.99 o 
   6  13   3      235.98      295.06    103.63 o 
   7  13   3       71.84      104.28     80.48 o 
   8  13   3       15.52       -7.12     70.20 o 
   2  14   3       15.27       79.47    111.42 o 
   3  14   3      296.44      340.07    162.65 o 
   4  14   3      189.70      148.23     85.29 o 
   5  14   3      182.62       51.89     78.63 o 
  -7 -11   4       34.39       38.73     69.97 o 
  -6 -11   4       10.26      -10.58     59.95 o 
  -5 -11   4      271.98      298.22    108.35 o 
  -4 -11   4       26.97       15.81     63.72 o 
  -3 -11   4       46.59       75.43     74.20 o 
  -2 -11   4      547.56      469.19    129.28 o 
  -1 -11   4      208.08      245.74    102.89 o 
   0 -11   4        9.81      -17.32     57.31 o 
   1 -11   4      658.52      689.10    134.30 o 
   2 -11   4       63.47       74.96     77.48 o 
  -9 -10   4       41.93       91.17    117.39 o 
  -8 -10   4      126.92      121.20     81.70 o 
  -7 -10   4        8.04      -25.62     59.26 o 
  -6 -10   4       39.44        0.46     59.23 o 
  -5 -10   4      594.91      733.08    136.83 o 
  -4 -10   4       26.38       77.25     66.51 o 
  -3 -10   4      117.50      111.28     77.22 o 
  -2 -10   4      373.21      390.08    111.89 o 
  -1 -10   4      107.11      168.14     82.83 o 
   0 -10   4      290.12      248.69     94.48 o 
   1 -10   4      521.00      693.47    127.05 o 
   2 -10   4       36.12       54.47     75.57 o 
   3 -10   4      170.80      164.45     81.15 o 
   4 -10   4      223.96      290.77    158.38 o 
 -10  -9   4      209.17      357.27    139.30 o 
  -9  -9   4        3.41       27.26     65.09 o 
  -8  -9   4        0.20      -10.10     57.56 o 
  -7  -9   4       77.54       56.20     68.12 o 
  -6  -9   4       40.97       40.46     63.92 o 
  -5  -9   4      244.98      255.93     97.41 o 
  -4  -9   4      230.96      331.64    121.06 o 
  -3  -9   4      708.42      742.17    116.26 o 
  -2  -9   4      182.33      169.66     84.71 o 
  -1  -9   4      129.07      287.41     92.55 o 
   0  -9   4      183.11      253.23    117.87 o 
   1  -9   4       65.08       76.82     64.63 o 
   2  -9   4       71.32      139.37     75.19 o 
   3  -9   4       51.20      146.41     79.06 o 
   4  -9   4       34.74       44.72     62.09 o 
   5  -9   4       29.80      -13.75     63.15 o 
   6  -9   4       31.07       79.11     77.76 o 
 -10  -8   4      207.64      226.22     94.20 o 
  -9  -8   4       56.84       51.73     59.93 o 
  -8  -8   4      226.15      265.65     91.13 o 
  -7  -8   4      336.11      270.49     95.57 o 
  -6  -8   4       50.30       53.47     59.82 o 
  -5  -8   4       85.50       66.44     59.53 o 
  -4  -8   4      851.30      831.75    114.99 o 
  -3  -8   4      510.72      450.82    131.27 o 
  -2  -8   4      455.23      416.62    102.44 o 
  -1  -8   4      549.22      563.52    114.84 o 
   0  -8   4       74.25       24.03     56.10 o 
   1  -8   4      730.31      642.10    104.97 o 
   2  -8   4      835.64      931.06     89.72 o 
   3  -8   4      107.97      151.56     53.92 o 
   4  -8   4        6.20       38.39     41.37 o 
   5  -8   4      303.02      323.32    104.25 o 
   6  -8   4        8.79       22.04     62.44 o 
   7  -8   4      526.04      719.79    155.10 o 
 -11  -7   4       39.02       60.45     66.41 o 
 -10  -7   4       81.67      133.84     76.10 o 
  -9  -7   4        8.80       20.39     61.61 o 
  -8  -7   4      236.17      286.55    112.75 o 
  -7  -7   4       22.78       79.69     63.58 o 
  -6  -7   4      249.19      268.76     85.60 o 
  -5  -7   4      521.44      590.11    120.82 o 
  -4  -7   4      224.08      228.25     76.81 o 
  -3  -7   4      173.78      165.34     71.32 o 
  -2  -7   4     1148.70     1164.07    124.24 o 
  -1  -7   4      163.31      163.64     68.88 o 
   0  -7   4      178.41      238.81     74.51 o 
   1  -7   4     2805.12     2761.97    147.44 o 
   2  -7   4      324.35      326.42     61.26 o 
   3  -7   4        6.14        1.84     32.29 o 
   4  -7   4      562.71      559.74     77.15 o 
   5  -7   4      221.69      150.64     77.03 o 
   6  -7   4        2.40       29.91     64.18 o 
   7  -7   4      644.20      628.73    139.38 o 
   8  -7   4       20.64       37.47     71.10 o 
 -12  -6   4       43.02       88.68     76.99 o 
 -11  -6   4       45.15       47.32     67.08 o 
 -10  -6   4       60.04       98.87     72.37 o 
  -9  -6   4       77.24       70.03     57.27 o 
  -8  -6   4       17.83      -31.48     41.07 o 
  -7  -6   4      869.71      917.99    251.48 o 
  -6  -6   4      384.44      424.70     99.81 o 
  -5  -6   4       46.58       75.93     51.28 o 
  -4  -6   4     1285.73     1266.16    123.35 o 
  -3  -6   4     2164.53     2098.48    153.08 o 
  -2  -6   4       12.67      -16.66     32.46 o 
  -1  -6   4      722.23      607.58     48.88 o 
   0  -6   4       14.65       12.26     23.71 o 
   1  -6   4       54.01       64.28     33.84 o 
   2  -6   4     3338.31     3347.19    141.83 o 
   3  -6   4       56.08       87.76     43.22 o 
   4  -6   4      356.66      358.98     67.40 o 
   5  -6   4     1164.32     1203.80     97.88 o 
   6  -6   4      443.98      319.72     97.36 o 
   7  -6   4       59.87       10.66     58.19 o 
   8  -6   4       60.61       72.56     75.33 o 
   9  -6   4        0.70       -5.18     65.55 o 
 -12  -5   4       24.62      -43.52     54.31 o 
 -11  -5   4       16.18       26.77     57.10 o 
 -10  -5   4      310.90      337.50    154.75 o 
  -9  -5   4       10.10      -11.31     35.80 o 
  -8  -5   4        0.33       -0.76     42.61 o 
  -7  -5   4      571.88      575.30     90.26 o 
  -6  -5   4      118.26      148.40     60.95 o 
  -5  -5   4      142.58      175.46     63.64 o 
  -4  -5   4     3911.79     4024.94    200.82 o 
  -3  -5   4      776.59      906.67     96.35 o 
  -2  -5   4     1243.46     1281.16    110.53 o 
  -1  -5   4     3385.77     3260.35    147.14 o 
   0  -5   4       57.64      105.55     31.25 o 
   1  -5   4     1238.41     1037.49     72.29 o 
   2  -5   4     1816.03     1811.79     99.53 o 
   3  -5   4       12.61        7.64     27.81 o 
   4  -5   4     1251.00     1334.08     93.21 o 
   5  -5   4     2502.21     2630.03    132.28 o 
   6  -5   4      342.39      390.64     99.26 o 
   7  -5   4     1220.23     1236.65    142.41 o 
   8  -5   4      557.12      514.46    124.77 o 
   9  -5   4       70.13       81.00     76.56 o 
  10  -5   4      188.08      221.94    101.97 o 
 -12  -4   4        4.71      -11.66     56.20 o 
 -11  -4   4       12.50       20.47     57.19 o 
 -10  -4   4       19.82       57.88     53.73 o 
  -9  -4   4      184.83      177.43     67.46 o 
  -8  -4   4        1.83       15.24     42.66 o 
  -7  -4   4      811.43      811.33     69.08 o 
  -6  -4   4      813.40      884.15     64.15 o 
  -5  -4   4       68.19       94.05     25.03 o 
  -4  -4   4     1996.46     1952.16    133.53 o 
  -3  -4   4      177.53      220.22     60.85 o 
  -2  -4   4     5180.00     5022.72    198.32 o 
  -1  -4   4       16.79       59.09     19.35 o 
   0  -4   4       69.71       59.25     24.64 o 
   1  -4   4      369.75      349.84     44.98 o 
   2  -4   4      364.37      359.96     47.62 o 
   3  -4   4      166.10      151.59     41.04 o 
   4  -4   4      846.46      849.57     71.13 o 
   5  -4   4      185.60      139.05     42.48 o 
   6  -4   4        0.14      -23.62     34.52 o 
   7  -4   4      352.34      342.20     96.55 o 
   8  -4   4       20.47      -32.03     50.88 o 
   9  -4   4        0.01       -6.88     57.80 o 
  10  -4   4      144.29      137.28     86.43 o 
  11  -4   4       28.70       24.40     70.39 o 
 -12  -3   4      191.93      264.23    116.34 o 
 -11  -3   4      120.59      117.94     81.97 o 
 -10  -3   4       52.01       80.44     47.61 o 
  -9  -3   4      702.92      737.24     79.33 o 
  -8  -3   4        5.34       -5.95     31.64 o 
  -7  -3   4      180.44      200.30     49.51 o 
  -6  -3   4     1562.61     1497.43     85.79 o 
  -5  -3   4     1743.60     1671.84     81.01 o 
  -4  -3   4      289.77      301.23     33.90 o 
  -3  -3   4     6350.74     5964.29    206.70 o 
  -2  -3   4      465.79      415.53     59.33 o 
  -1  -3   4     5159.08     5390.66    228.36 o 
   0  -3   4     2763.04     2771.64    111.57 o 
   1  -3   4     3674.15     3578.16    112.10 o 
   2  -3   4       51.53      126.51     34.28 o 
   3  -3   4      186.10      171.83     40.17 o 
   4  -3   4      110.83      100.54     32.20 o 
   5  -3   4     1028.89      962.65     68.18 o 
   6  -3   4       24.38        2.41     40.39 o 
   7  -3   4      555.77      513.42    104.76 o 
   8  -3   4      219.53      280.84     91.94 o 
   9  -3   4       38.93      -19.65     55.67 o 
  10  -3   4       22.62       -6.96     53.57 o 
  11  -3   4      186.60      249.67    103.76 o 
 -12  -2   4      237.69      325.31     94.30 o 
 -11  -2   4       20.38       25.21     43.20 o 
 -10  -2   4       75.08      114.25     49.32 o 
  -9  -2   4      850.18      963.65    100.31 o 
  -8  -2   4       27.84       26.01     33.28 o 
  -7  -2   4     1053.81     1152.11    100.69 o 
  -6  -2   4      335.55      357.73     53.21 o 
  -5  -2   4       26.00       66.12     28.15 o 
  -4  -2   4     9503.97    10160.42    182.88 o 
  -3  -2   4      576.50      553.06     45.30 o 
  -2  -2   4      801.05      792.34     56.16 o 
  -1  -2   4     3023.63     3280.16    122.60 o 
   0  -2   4     1463.81     1599.10     65.92 o 
   1  -2   4      324.56      269.06     35.37 o 
   2  -2   4     9910.43    10294.28    291.31 o 
   3  -2   4      725.90      789.18     54.18 o 
   4  -2   4       15.62       41.80     23.41 o 
   5  -2   4     2165.66     2096.58     83.61 o 
   6  -2   4     1659.01     1859.98     77.88 o 
   7  -2   4      363.69      389.70     80.52 o 
   8  -2   4      373.77      343.15     95.35 o 
   9  -2   4       55.99       36.53     56.24 o 
  10  -2   4       41.33       50.51     67.12 o 
  11  -2   4      629.90      437.86    122.29 o 
  12  -2   4        3.30        3.35     62.30 o 
 -12  -1   4       33.27      130.30     75.54 o 
 -11  -1   4      109.07      212.23     77.66 o 
 -10  -1   4      137.47      217.53     71.34 o 
  -9  -1   4      308.93      295.91     64.46 o 
  -8  -1   4      236.99      299.15     61.44 o 
  -7  -1   4       46.26       71.97     37.73 o 
  -6  -1   4       99.96       85.34     34.25 o 
  -5  -1   4      422.90      437.95     52.96 o 
  -4  -1   4      184.29      127.25     33.15 o 
  -3  -1   4     1127.86     1170.40     60.32 o 
  -2  -1   4      809.50      865.63     48.41 o 
  -1  -1   4     1680.38     1401.59     57.36 o 
   0  -1   4      205.42      186.54     29.19 o 
   1  -1   4     2083.56     2060.24     84.45 o 
   2  -1   4      859.50      859.49     50.01 o 
   3  -1   4       18.99       78.04     23.51 o 
   4  -1   4      323.73      366.84     34.80 o 
   5  -1   4      803.46      671.39     78.02 o 
   6  -1   4       95.81       60.21     41.30 o 
   7  -1   4      130.92      123.31     58.29 o 
   8  -1   4      207.00      342.26     89.05 o 
   9  -1   4       81.75       15.31     54.12 o 
  10  -1   4      110.66      110.22     64.34 o 
  11  -1   4       75.79       50.66     68.22 o 
  12  -1   4        3.51       23.73     61.44 o 
 -12   0   4      115.65      224.80     86.40 o 
 -11   0   4       96.66      111.62     62.36 o 
 -10   0   4        5.24       54.80     44.88 o 
  -9   0   4      724.58      793.85     82.16 o 
  -8   0   4      538.30      465.03     63.35 o 
  -7   0   4      772.73      793.42     72.30 o 
  -6   0   4     1134.93      961.48     72.95 o 
  -5   0   4     1996.91     1938.73     95.46 o 
  -4   0   4      126.02      143.79     33.49 o 
  -3   0   4     5579.77     5530.92    160.97 o 
  -2   0   4    30205.26    35505.79    296.46 o 
  -1   0   4    31778.90    36213.32    281.81 o 
   0   0   4    10164.41    10351.56    147.15 o 
   1   0   4     1318.09     1148.29     52.60 o 
   2   0   4       84.36      147.71     25.40 o 
   3   0   4     2148.97     2050.13     97.60 o 
   4   0   4      704.33      841.47     77.12 o 
   5   0   4     3357.56     3256.68    154.96 o 
   6   0   4     1222.69     1236.46    106.13 o 
   7   0   4      329.85      283.55     74.27 o 
   8   0   4      414.57      418.13     95.34 o 
   9   0   4      386.00      398.89     97.51 o 
  10   0   4       26.34       32.31     49.75 o 
  11   0   4      376.89      289.18     95.64 o 
  12   0   4       14.61       49.66     56.33 o 
  13   0   4       39.86       51.73     74.68 o 
 -12   1   4      115.25      104.47     74.07 o 
 -11   1   4        9.07       60.18     52.94 o 
 -10   1   4        7.53       19.48     39.46 o 
  -9   1   4      335.29      378.36     69.89 o 
  -8   1   4       18.43       17.40     36.68 o 
  -7   1   4     1042.39      948.70     78.21 o 
  -6   1   4     2412.12     2349.53    110.05 o 
  -5   1   4      287.83      221.92     44.75 o 
  -4   1   4     2911.99     2736.20     99.57 o 
  -3   1   4      235.55      263.07     35.33 o 
  -2   1   4     2445.79     2338.97     75.10 o 
  -1   1   4    14536.40    15445.46    188.22 o 
   0   1   4     1506.66     1384.31     53.64 o 
   1   1   4      124.69      214.51     28.39 o 
   2   1   4     1215.98     1225.45     51.07 o 
   3   1   4     2462.71     2641.01     69.32 o 
   4   1   4      961.39     1143.46     83.43 o 
   5   1   4     4426.71     4729.81    180.20 o 
   6   1   4     4440.36     4236.77    185.00 o 
   7   1   4      107.17      167.16     59.16 o 
   8   1   4     1091.62     1071.29    114.10 o 
   9   1   4      191.70      163.72     68.26 o 
  10   1   4        0.43       -5.29     37.48 o 
  11   1   4      541.71      687.82    118.27 o 
  12   1   4      174.18      106.11     72.47 o 
  13   1   4       75.48       47.36     68.29 o 
 -12   2   4       16.78       65.81     71.27 o 
 -11   2   4       68.60       62.67     65.95 o 
 -10   2   4       60.33       75.44     77.33 o 
  -9   2   4       23.33       74.66     39.21 o 
  -8   2   4      293.73      359.07     62.59 o 
  -7   2   4      297.51      343.51     59.39 o 
  -6   2   4        5.40       15.46     27.22 o 
  -5   2   4      889.46      966.67     88.22 o 
  -4   2   4      271.82      306.41     42.42 o 
  -3   2   4       42.14       45.74     21.70 o 
  -2   2   4      681.19      575.61     38.86 o 
  -1   2   4     1515.29     1594.65     51.32 o 
   0   2   4     1276.91     1247.96     44.27 o 
   1   2   4      648.22      747.26     39.91 o 
   2   2   4      402.69      446.38     34.34 o 
   3   2   4     3594.01     3544.26     88.06 o 
   4   2   4     4659.35     4743.49    101.21 o 
   5   2   4      791.06      722.49     39.82 o 
   6   2   4      353.67      351.75     28.75 o 
   7   2   4       15.92       65.02     43.50 o 
   8   2   4       63.57       78.97     48.22 o 
   9   2   4      211.68      137.29     61.43 o 
  10   2   4       55.34       75.86     58.23 o 
  11   2   4       31.69       42.60     51.53 o 
  12   2   4       25.86       43.81     61.74 o 
  13   2   4        0.19       40.93     63.72 o 
 -11   3   4       26.20       80.68     88.26 o 
 -10   3   4        0.15       38.00     54.53 o 
  -9   3   4      274.03      271.12     64.85 o 
  -8   3   4      568.17      567.60     72.94 o 
  -7   3   4        7.63       43.45     36.62 o 
  -6   3   4     1871.36     1841.02    102.47 o 
  -5   3   4     2296.79     2268.10    103.15 o 
  -4   3   4      561.53      574.10     50.87 o 
  -3   3   4      718.35      682.51     48.56 o 
  -2   3   4     1637.96     1549.33     57.63 o 
  -1   3   4        2.68       18.05     23.69 o 
   0   3   4    11284.15    10862.54    215.08 o 
   1   3   4     1674.44     1611.29     54.27 o 
   2   3   4      294.53      251.59     40.43 o 
   3   3   4     4740.34     4758.94    110.19 o 
   4   3   4       53.29      104.43     32.81 o 
   5   3   4        2.56       14.36     22.43 o 
   6   3   4    23259.30    23202.92    422.47 o 
   7   3   4     1364.56     1436.99     73.58 o 
   8   3   4     1067.85     1105.79     67.33 o 
   9   3   4      434.80      419.49     83.82 o 
  10   3   4      302.28      345.67     91.99 o 
  11   3   4       20.81       27.01     49.47 o 
  12   3   4      266.38      229.30     85.54 o 
  13   3   4       15.32       47.19     67.28 o 
 -11   4   4       55.88        6.54     72.61 o 
 -10   4   4        2.84       19.77     92.30 o 
  -9   4   4      212.32      279.24     69.54 o 
  -8   4   4        1.29       49.62     39.46 o 
  -7   4   4       25.14       47.21     36.83 o 
  -6   4   4     2133.53     2190.17    113.45 o 
  -5   4   4        2.10        4.61     26.61 o 
  -4   4   4      292.74      300.45     47.69 o 
  -3   4   4     4191.76     3806.28    170.07 o 
  -2   4   4      434.01      381.89     34.62 o 
  -1   4   4     1565.63     1622.69     98.01 o 
   0   4   4     2093.37     1726.73    124.73 o 
   1   4   4      145.19      176.48     24.83 o 
   2   4   4     3171.06     3050.93     88.45 o 
   3   4   4     1577.54     1310.51     65.38 o 
   4   4   4     2246.66     2251.17     87.05 o 
   5   4   4      500.52      458.61     45.73 o 
   6   4   4     5134.62     5176.62    143.25 o 
   7   4   4      443.89      437.02     53.75 o 
   8   4   4     1472.13     1336.82     83.35 o 
   9   4   4      742.28      723.27     97.24 o 
  10   4   4      251.97      203.92     74.50 o 
  11   4   4       37.63       66.69     56.38 o 
  12   4   4      200.25      231.14     81.60 o 
  13   4   4       33.33       22.88     66.55 o 
 -10   5   4      164.89       69.63    103.76 o 
  -9   5   4       70.07       54.70     98.91 o 
  -8   5   4      344.34      357.30     72.96 o 
  -7   5   4     1032.30      967.15     87.07 o 
  -6   5   4       15.53       39.49     35.31 o 
  -5   5   4      832.07      809.10     71.21 o 
  -4   5   4      134.89      138.78     42.06 o 
  -3   5   4       14.29       35.33     24.57 o 
  -2   5   4     3901.43     3850.06    110.62 o 
  -1   5   4      123.21      114.97     25.08 o 
   0   5   4       54.14       83.45     22.72 o 
   1   5   4     3344.99     3283.60     93.72 o 
   2   5   4      594.04      584.86     45.43 o 
   3   5   4      278.83      272.28     37.34 o 
   4   5   4     5058.39     5099.52    136.56 o 
   5   5   4       16.07       24.07     25.40 o 
   6   5   4       96.47       65.78     31.94 o 
   7   5   4       11.18       26.53     27.20 o 
   8   5   4      148.66      140.54     43.02 o 
   9   5   4       26.84        3.21     30.24 o 
  10   5   4      713.75      605.22    107.37 o 
  11   5   4        2.25      -11.67     48.54 o 
  12   5   4        0.15       18.06     53.41 o 
  13   5   4        2.18       33.02     61.88 o 
 -10   6   4      109.32      -20.25     62.93 o 
  -9   6   4        0.82       16.46     73.66 o 
  -8   6   4      330.92      389.75    105.02 o 
  -7   6   4     1046.60      907.82    115.75 o 
  -6   6   4     1100.70      994.56     88.01 o 
  -5   6   4     3301.64     3303.16    140.67 o 
  -4   6   4       81.56       87.38     37.32 o 
  -3   6   4      632.17      589.37     57.67 o 
  -2   6   4     1010.84      867.01     61.81 o 
  -1   6   4       81.25       82.27     27.26 o 
   0   6   4     5707.06     5929.33    200.06 o 
   1   6   4    11781.49    12297.69    291.81 o 
   2   6   4      178.09      194.54     38.58 o 
   3   6   4    10611.09    11136.23    260.02 o 
   4   6   4     3066.96     2943.51    111.34 o 
   5   6   4     1090.82     1146.58     75.65 o 
   6   6   4      415.88      367.49     49.49 o 
   7   6   4     1841.95     1786.80    101.41 o 
   8   6   4     1424.91     1268.11     91.03 o 
   9   6   4      740.34      748.08     76.99 o 
  10   6   4      148.71      145.80     70.03 o 
  11   6   4        0.59        4.48     46.07 o 
  12   6   4      147.36      200.41    109.00 o 
  13   6   4      124.09       63.80     70.42 o 
  -9   7   4        7.33        1.53     88.51 o 
  -8   7   4        1.96       52.52     70.52 o 
  -7   7   4      108.64      119.63     66.86 o 
  -6   7   4      887.67      861.15    113.11 o 
  -5   7   4      232.37      195.82     72.69 o 
  -4   7   4      523.54      598.79     66.99 o 
  -3   7   4     1645.89     1563.03    110.30 o 
  -2   7   4        2.49       22.91     26.66 o 
  -1   7   4      109.03      157.06     40.76 o 
   0   7   4     1158.80      975.82     66.74 o 
   1   7   4      107.84      171.73     39.88 o 
   2   7   4     1549.30     1481.52     81.61 o 
   3   7   4     2999.78     2744.57    110.61 o 
   4   7   4       74.53       64.79     33.26 o 
   5   7   4      644.55      535.84     58.98 o 
   6   7   4      488.48      422.64     74.61 o 
   7   7   4       40.64       58.27     35.20 o 
   8   7   4       71.43       49.49     38.83 o 
   9   7   4     1485.28     1618.40    110.66 o 
  10   7   4      386.85      290.49     66.53 o 
  11   7   4       68.41       64.28     55.39 o 
  12   7   4       92.10      111.70     72.63 o 
  13   7   4        2.12       24.61     86.57 o 
  -8   8   4       74.46       55.59    106.34 o 
  -7   8   4      337.58      475.15    106.90 o 
  -6   8   4        7.74       46.38     54.00 o 
  -5   8   4      369.45      280.85     90.54 o 
  -4   8   4      133.82      175.88     96.98 o 
  -3   8   4        5.78       -6.90     27.24 o 
  -2   8   4     2323.15     2464.43    118.38 o 
  -1   8   4      845.25      822.25     70.11 o 
   0   8   4       17.67        8.52     26.55 o 
   1   8   4      788.15      864.47     69.30 o 
   2   8   4       90.20      103.61     37.46 o 
   3   8   4      337.15      335.46     58.91 o 
   4   8   4     2254.76     2098.97    107.26 o 
   5   8   4      152.22      200.07     50.54 o 
   6   8   4       47.77       44.55     34.23 o 
   7   8   4      650.60      642.01     71.25 o 
   8   8   4       49.94       55.97     39.90 o 
   9   8   4      216.88      204.44     62.87 o 
  10   8   4      201.49      220.00     64.66 o 
  11   8   4        2.62       25.76     54.15 o 
  12   8   4       22.52       28.16     93.11 o 
  13   8   4       41.14       56.96    104.97 o 
  -7   9   4        0.89       58.65     66.98 o 
  -6   9   4        0.10       96.22     67.44 o 
  -5   9   4      627.02      684.42    146.60 o 
  -4   9   4       17.40       27.21     47.67 o 
  -3   9   4      390.18      327.71     85.81 o 
  -2   9   4       56.38       34.63     48.34 o 
  -1   9   4      134.21      111.51     42.95 o 
   0   9   4      650.01      678.57     72.92 o 
   1   9   4     2849.89     2771.88    127.50 o 
   2   9   4      618.32      568.60     65.14 o 
   3   9   4      744.38      736.60     70.68 o 
   4   9   4     1377.80     1467.77     96.90 o 
   5   9   4       72.59       78.15     39.58 o 
   6   9   4       26.51       46.46     36.31 o 
   7   9   4      515.66      579.07     71.31 o 
   8   9   4       57.27       78.21     45.91 o 
   9   9   4      376.53      495.18     80.82 o 
  10   9   4      603.38      700.74    112.29 o 
  11   9   4        0.50       -8.23     83.18 o 
  12   9   4       36.11       14.52    100.53 o 
  -6  10   4       30.92       40.22     62.04 o 
  -5  10   4      273.72      257.84     86.83 o 
  -4  10   4      180.25      251.68     82.11 o 
  -3  10   4      103.65       99.85     59.23 o 
  -2  10   4      422.10      673.02     99.62 o 
  -1  10   4        4.41       27.51     47.77 o 
   0  10   4       19.02      -21.18     37.26 o 
   1  10   4        1.37       -9.65     32.13 o 
   2  10   4      345.14      376.21     62.91 o 
   3  10   4      362.72      449.06     69.24 o 
   4  10   4      585.97      533.10     71.49 o 
   5  10   4     1657.47     1530.09    105.42 o 
   6  10   4      239.24      232.88     59.47 o 
   7  10   4       29.01        9.89     50.13 o 
   8  10   4        9.67       14.14     53.79 o 
   9  10   4      202.90      174.36     81.65 o 
  10  10   4       29.95        3.63     54.45 o 
  11  10   4        0.59      -28.53     54.86 o 
  12  10   4        3.02       26.95     97.30 o 
  -5  11   4      181.05      252.58     90.87 o 
  -4  11   4     1020.87     1167.57    141.02 o 
  -3  11   4        0.33       56.99     57.81 o 
  -2  11   4      146.42      215.90     77.23 o 
  -1  11   4     1736.65     1677.37    156.12 o 
   0  11   4        5.78        0.83     46.90 o 
   1  11   4      125.84      214.85     57.90 o 
   2  11   4      428.16      472.11     70.74 o 
   3  11   4       21.13       29.91     38.41 o 
   4  11   4      400.11      437.12     74.71 o 
   5  11   4      398.71      442.91    106.85 o 
   6  11   4        7.12       33.64     52.81 o 
   7  11   4      936.02      804.13    119.27 o 
   8  11   4      124.51      193.72     86.87 o 
   9  11   4       15.45       19.37     60.26 o 
  10  11   4      120.20      140.16     81.55 o 
  11  11   4       42.63       70.84     77.06 o 
  -4  12   4      195.98      248.07     94.23 o 
  -3  12   4        2.39       24.78     61.10 o 
  -2  12   4      580.16      767.59    118.36 o 
  -1  12   4      824.06      877.27    124.73 o 
   0  12   4       12.48       25.31     50.99 o 
   1  12   4      406.92      484.83    112.85 o 
   2  12   4      300.81      364.74     77.38 o 
   3  12   4      252.54      265.92     84.16 o 
   4  12   4      744.98      768.56    112.13 o 
   5  12   4      237.49      242.59     88.45 o 
   6  12   4       28.66       49.71     61.32 o 
   7  12   4      600.63      668.61    138.18 o 
   8  12   4        5.83      -13.90     54.80 o 
   9  12   4      163.91      158.69     89.73 o 
  10  12   4      401.24      356.69    118.03 o 
  -2  13   4       87.47      166.18     86.22 o 
  -1  13   4       51.65       69.26     70.68 o 
   0  13   4       34.78      141.68    112.87 o 
   1  13   4      142.65      268.10    142.00 o 
   2  13   4      194.33      143.77    121.34 o 
   3  13   4       45.13      -12.83     85.28 o 
   4  13   4      324.06      398.62    111.82 o 
   5  13   4        4.51      -14.59     55.65 o 
   6  13   4       27.27        4.75     54.25 o 
   7  13   4        3.80       20.75     64.32 o 
   8  13   4       58.78       38.55     76.19 o 
   9  13   4        0.47       12.98     66.77 o 
   1  14   4       54.56       28.32    102.46 o 
   2  14   4      593.58      739.44    229.94 o 
   3  14   4       10.22       21.14     97.95 o 
   4  14   4      106.52       37.92     97.22 o 
   5  14   4      212.10      174.67    132.64 o 
   6  14   4        3.84      -12.04     57.18 o 
  -5 -11   5        7.50       17.03     61.28 o 
  -4 -11   5      140.87      144.91     87.12 o 
  -3 -11   5      270.95      292.48    108.11 o 
  -2 -11   5        0.15       50.83     68.90 o 
  -1 -11   5       19.45       49.46     72.09 o 
   0 -11   5      226.88      322.08    111.34 o 
   1 -11   5       92.67      137.90     85.90 o 
  -8 -10   5       57.29      108.44     84.55 o 
  -7 -10   5       59.34       17.83     61.48 o 
  -6 -10   5      515.95      496.79    137.03 o 
  -5 -10   5       18.90       58.22     60.32 o 
  -4 -10   5       52.48       97.23     73.91 o 
  -3 -10   5      273.83      324.83    109.93 o 
  -2 -10   5       11.46       35.11     60.40 o 
  -1 -10   5      297.27      292.88     98.52 o 
   0 -10   5      887.57      811.98    138.13 o 
   1 -10   5       19.55        0.89     61.47 o 
   2 -10   5      180.88      238.34     92.68 o 
   3 -10   5      192.48      299.75    105.49 o 
  -9  -9   5      113.72      110.28     78.49 o 
  -8  -9   5        0.82       12.36     66.87 o 
  -7  -9   5        1.62      -25.03     52.95 o 
  -6  -9   5       70.81       91.98     74.18 o 
  -5  -9   5        5.52       16.78     59.29 o 
  -4  -9   5     1044.35      912.12    131.75 o 
  -3  -9   5      127.50      145.94     72.91 o 
  -2  -9   5       12.03       58.55     57.30 o 
  -1  -9   5      880.92      838.38    123.95 o 
   0  -9   5       74.10       56.07     65.29 o 
   1  -9   5       19.90       75.99     65.05 o 
   2  -9   5      945.86      846.74    124.39 o 
   3  -9   5      157.50      146.88     81.97 o 
   4  -9   5        3.38      -29.53     83.02 o 
   5  -9   5      202.47      362.42    169.75 o 
 -10  -8   5        4.01       -9.36     59.18 o 
  -9  -8   5      127.89       30.62     63.22 o 
  -8  -8   5       80.83       93.98     71.64 o 
  -7  -8   5        0.77       27.20     51.71 o 
  -6  -8   5      185.83      130.82     75.08 o 
  -5  -8   5      319.80      317.69     98.21 o 
  -4  -8   5      154.97       90.33     57.67 o 
  -3  -8   5      179.09      195.64    100.53 o 
  -2  -8   5       75.18       74.15     60.02 o 
  -1  -8   5       76.06       79.11     61.89 o 
   0  -8   5     1019.71      997.63    128.17 o 
   1  -8   5      485.14      532.90    106.82 o 
   2  -8   5      295.39      300.40     92.85 o 
   3  -8   5        3.38       -0.02     54.43 o 
   4  -8   5        9.83       34.88     44.18 o 
   5  -8   5      105.02       76.27     76.68 o 
   6  -8   5       51.16       31.32     73.42 o 
   7  -8   5       73.40       98.24    101.90 o 
 -11  -7   5      111.87      130.29     78.43 o 
 -10  -7   5       24.61       28.60     65.55 o 
  -9  -7   5      397.16      371.17    108.17 o 
  -8  -7   5      127.94      149.54     74.88 o 
  -7  -7   5      121.94      176.24     76.72 o 
  -6  -7   5      843.34      869.82    120.58 o 
  -5  -7   5      130.38       87.87     62.67 o 
  -4  -7   5       72.02      104.59     61.96 o 
  -3  -7   5      162.37      146.30     68.58 o 
  -2  -7   5      795.58      594.94    144.50 o 
  -1  -7   5      398.80      335.68     92.84 o 
   0  -7   5     2086.60     1615.07    289.32 o 
   1  -7   5     1958.38     2030.17    161.94 o 
   2  -7   5      980.43     1001.91     89.69 o 
   3  -7   5      417.31      488.85     72.40 o 
   4  -7   5       88.37       69.09     45.69 o 
   5  -7   5       46.16       89.01     67.06 o 
   6  -7   5      840.21      843.51    131.56 o 
   7  -7   5      116.48       98.90     85.71 o 
   8  -7   5      247.10      255.09    105.93 o 
 -11  -6   5       10.13       34.49     60.64 o 
 -10  -6   5        1.27        8.01     54.03 o 
  -9  -6   5      284.59      320.01     98.03 o 
  -8  -6   5       83.75       52.30     55.92 o 
  -7  -6   5       12.73        8.01     41.63 o 
  -6  -6   5      277.98      382.10    123.04 o 
  -5  -6   5       95.45      102.56     58.13 o 
  -4  -6   5       17.98       25.15     42.01 o 
  -3  -6   5      377.31      397.18     95.37 o 
  -2  -6   5       29.44       24.11     43.28 o 
  -1  -6   5       94.50       72.76     47.74 o 
   0  -6   5      543.61      517.31     56.07 o 
   1  -6   5        5.16       -2.30     27.26 o 
   2  -6   5      867.44      950.37     81.93 o 
   3  -6   5       29.30       70.14     41.94 o 
   4  -6   5      216.04      207.08     62.40 o 
   5  -6   5     1869.74     2026.33    165.74 o 
   6  -6   5        5.68      -11.66     52.00 o 
   7  -6   5       30.18       44.75     64.55 o 
   8  -6   5      172.60      209.94     94.71 o 
   9  -6   5       41.61       -3.33     71.40 o 
 -11  -5   5      256.44      301.50     95.49 o 
 -10  -5   5       12.21       -1.51     53.10 o 
  -9  -5   5        0.67        8.30     50.47 o 
  -8  -5   5      424.83      417.26    100.63 o 
  -7  -5   5       55.66       49.72     52.88 o 
  -6  -5   5      123.81       81.14     52.82 o 
  -5  -5   5     1183.55     1132.95    156.64 o 
  -4  -5   5       36.61       55.68     43.42 o 
  -3  -5   5      782.20      751.67     95.89 o 
  -2  -5   5     1842.26     1585.24    143.89 o 
  -1  -5   5      466.64      523.12     43.67 o 
   0  -5   5       91.42       86.70     32.41 o 
   1  -5   5     2417.79     2645.03    116.86 o 
   2  -5   5        0.32       36.78     31.00 o 
   3  -5   5     1768.54     1862.37    108.28 o 
   4  -5   5     1266.82     1351.31    100.10 o 
   5  -5   5     1603.59     1632.97    109.42 o 
   6  -5   5     1766.29     1558.15    152.01 o 
   7  -5   5       17.95       24.58     61.76 o 
   8  -5   5        5.44        6.58     59.58 o 
   9  -5   5      168.46      190.98     97.18 o 
  10  -5   5       48.92       81.58     85.81 o 
 -12  -4   5       36.91       22.77     59.98 o 
 -11  -4   5       47.80      107.60     72.50 o 
 -10  -4   5        0.45       46.63     54.07 o 
  -9  -4   5      227.11      290.50     90.28 o 
  -8  -4   5      119.73      181.75     70.99 o 
  -7  -4   5        0.33      -33.57     33.57 o 
  -6  -4   5      515.81      471.81     86.64 o 
  -5  -4   5      716.39      676.56     90.21 o 
  -4  -4   5       23.17        8.01     35.19 o 
  -3  -4   5      380.94      348.53     77.36 o 
  -2  -4   5      943.75      780.23    121.47 o 
  -1  -4   5      272.87      382.94     36.19 o 
   0  -4   5     1948.35     1748.63     83.46 o 
   1  -4   5      517.07      472.54     50.51 o 
   2  -4   5        0.22        6.42     24.33 o 
   3  -4   5     3407.42     3398.21    133.94 o 
   4  -4   5       15.45       17.69     31.46 o 
   5  -4   5        3.64       35.67     30.94 o 
   6  -4   5     1541.28     1250.55    307.07 o 
   7  -4   5        6.40      -16.31     46.80 o 
   8  -4   5      205.26      145.07     76.35 o 
   9  -4   5     1361.05     1360.03    162.47 o 
  10  -4   5       26.71       29.05     70.45 o 
 -12  -3   5        6.74      -14.68     59.82 o 
 -11  -3   5        9.24      -17.78     55.76 o 
 -10  -3   5       88.92      131.82     71.20 o 
  -9  -3   5        1.71        2.55     49.86 o 
  -8  -3   5       51.25        8.10     32.75 o 
  -7  -3   5      154.82      230.96     52.93 o 
  -6  -3   5      702.17      730.04     63.70 o 
  -5  -3   5       67.37       99.76     31.32 o 
  -4  -3   5      216.58      197.07     31.74 o 
  -3  -3   5     2724.71     2765.06    119.85 o 
  -2  -3   5      549.12      473.83     42.42 o 
  -1  -3   5        4.48       55.82     20.88 o 
   0  -3   5     8316.29     8719.55    194.07 o 
   1  -3   5     1301.55     1362.18     75.55 o 
   2  -3   5        0.52        7.56     22.80 o 
   3  -3   5      176.80      164.73     41.34 o 
   4  -3   5       40.25       36.75     28.48 o 
   5  -3   5     1131.22     1157.31     76.11 o 
   6  -3   5     1010.12      981.90    111.73 o 
   7  -3   5       46.71       43.46     51.76 o 
   8  -3   5        6.22      -41.98     51.26 o 
   9  -3   5      174.21      173.48     82.12 o 
  10  -3   5       48.98       55.02     71.33 o 
  11  -3   5       17.51       -2.25     65.06 o 
 -12  -2   5        2.54      -22.43     76.16 o 
 -11  -2   5      187.02      202.91     64.37 o 
 -10  -2   5      593.74      629.44     85.58 o 
  -9  -2   5       49.28       53.72     41.78 o 
  -8  -2   5      632.22      663.93     88.16 o 
  -7  -2   5      457.33      422.36     59.41 o 
  -6  -2   5      475.58      478.61     55.55 o 
  -5  -2   5     1319.20     1248.35     76.41 o 
  -4  -2   5      196.28      186.95     34.71 o 
  -3  -2   5        4.93       38.82     22.27 o 
  -2  -2   5     6323.39     6259.63    157.13 o 
  -1  -2   5        2.10       28.95     19.35 o 
   0  -2   5      312.48      411.70     40.18 o 
   1  -2   5     8496.03     8274.34    312.78 o 
   2  -2   5       79.39       94.49     30.54 o 
   3  -2   5     2649.20     2832.44    104.96 o 
   4  -2   5     1211.32     1097.03     67.44 o 
   5  -2   5      316.06      380.53     44.86 o 
   6  -2   5        1.45        8.47     35.69 o 
   7  -2   5      119.52      129.62     62.21 o 
   8  -2   5      143.69      125.53     71.18 o 
   9  -2   5        5.55      -12.67     52.39 o 
  10  -2   5      297.38      317.50    101.67 o 
  11  -2   5        0.13       -1.96     62.45 o 
  12  -2   5        0.58      -24.35     61.66 o 
 -12  -1   5        4.59       45.84     72.41 o 
 -11  -1   5      323.82      369.74     80.92 o 
 -10  -1   5        2.39       45.22     44.13 o 
  -9  -1   5       26.24       34.26     40.93 o 
  -8  -1   5      630.03      594.27     70.25 o 
  -7  -1   5       10.36        3.67     31.12 o 
  -6  -1   5      104.03      143.82     41.81 o 
  -5  -1   5     5139.47     5137.02    152.06 o 
  -4  -1   5      318.05      346.84     42.17 o 
  -3  -1   5     6952.66     7533.89    157.86 o 
  -2  -1   5     1056.82      964.20     54.95 o 
  -1  -1   5     2697.53     3045.59     92.57 o 
   0  -1   5     1981.92     2284.66     81.86 o 
   1  -1   5     4823.02     4779.76    331.76 o 
   2  -1   5      204.08      294.07     36.44 o 
   3  -1   5     4312.66     4491.08    119.91 o 
   4  -1   5     4006.30     4019.79    110.04 o 
   5  -1   5      235.86      299.81     32.41 o 
   6  -1   5      995.92      974.77    102.49 o 
   7  -1   5     2936.32     2652.12    172.60 o 
   8  -1   5      144.55       63.93     52.70 o 
   9  -1   5      272.22      320.10     95.87 o 
  10  -1   5      130.45       92.53     71.48 o 
  11  -1   5       36.84       43.45     57.43 o 
  12  -1   5      286.88      254.41     98.94 o 
 -12   0   5       14.20       50.75     74.25 o 
 -11   0   5        7.65       18.88     47.71 o 
 -10   0   5      181.20      179.93     57.81 o 
  -9   0   5       19.93       32.87     39.40 o 
  -8   0   5      254.87      261.15     59.73 o 
  -7   0   5      612.92      598.86     66.57 o 
  -6   0   5      111.49       98.21     36.18 o 
  -5   0   5      255.82      274.26     45.01 o 
  -4   0   5       14.33       27.00     22.37 o 
  -3   0   5      465.29      470.81     43.69 o 
  -2   0   5     5086.38     5421.95    240.00 o 
  -1   0   5     1099.50      980.52     53.78 o 
   0   0   5     2038.12     2086.40     75.27 o 
   1   0   5       15.45       16.75     18.68 o 
   2   0   5      581.99      505.52     41.08 o 
   3   0   5     2514.38     2416.55    119.21 o 
   4   0   5       65.16      107.69     22.65 o 
   5   0   5       28.49       37.39     33.63 o 
   6   0   5     1252.70     1131.30    104.98 o 
   7   0   5       78.82       79.75     48.46 o 
   8   0   5      262.48      186.60     69.66 o 
   9   0   5       43.78       76.42     61.64 o 
  10   0   5       95.51      119.88     67.17 o 
  11   0   5       21.53       24.48     58.10 o 
  12   0   5        0.46       -6.63     54.47 o 
  13   0   5        9.22      -47.76     96.90 o 
 -12   1   5       27.27       65.54     72.82 o 
 -11   1   5       46.73      107.27     72.73 o 
 -10   1   5      251.04      326.95     73.03 o 
  -9   1   5       13.19       24.55     40.60 o 
  -8   1   5      936.18     1078.93     92.14 o 
  -7   1   5     1817.05     1833.50    107.93 o 
  -6   1   5      149.00      198.02     48.16 o 
  -5   1   5      109.97      106.49     35.27 o 
  -4   1   5       81.49      141.23     35.91 o 
  -3   1   5     2055.71     2193.45     85.72 o 
  -2   1   5     4611.63     4582.12    112.85 o 
  -1   1   5    10665.51    12004.75    171.29 o 
   0   1   5      218.73      128.79     27.11 o 
   1   1   5     1114.26      993.89     51.78 o 
   2   1   5     1698.76     1502.73     63.14 o 
   3   1   5      233.70      257.21     30.83 o 
   4   1   5    12677.36    13237.64    310.96 o 
   5   1   5     1424.03     1244.16     98.44 o 
   6   1   5      127.85       91.20     46.88 o 
   7   1   5     1927.67     1744.07    134.66 o 
   8   1   5      244.86      264.47     80.41 o 
   9   1   5      141.13      140.02     67.77 o 
  10   1   5      742.81      690.99    108.17 o 
  11   1   5      209.71      284.96     96.00 o 
  12   1   5       94.00      174.02     81.08 o 
  13   1   5      123.32      189.80     87.47 o 
 -11   2   5        0.79       13.70     65.10 o 
 -10   2   5       92.82       84.27     50.65 o 
  -9   2   5       83.78       94.47     43.90 o 
  -8   2   5      428.36      448.32     66.83 o 
  -7   2   5        0.43       -2.10     30.66 o 
  -6   2   5       99.74      108.92     40.57 o 
  -5   2   5     3632.58     3500.92    127.20 o 
  -4   2   5      751.08      693.50     56.51 o 
  -3   2   5        0.97       35.43     20.83 o 
  -2   2   5      737.10      563.74     40.70 o 
  -1   2   5      810.59      938.17     45.61 o 
   0   2   5      826.76      771.09     42.68 o 
   1   2   5     1244.12     1021.36     50.47 o 
   2   2   5      266.86      216.15     31.00 o 
   3   2   5     1081.52      969.76     51.86 o 
   4   2   5     4407.10     4082.96    100.02 o 
   5   2   5      471.82      495.04     39.70 o 
   6   2   5      261.39      298.65     66.72 o 
   7   2   5      449.06      425.46     78.08 o 
   8   2   5      101.25      111.64     56.62 o 
   9   2   5      391.03      358.61     91.83 o 
  10   2   5      600.56      630.44    103.56 o 
  11   2   5        1.84       37.11     56.94 o 
  12   2   5      121.67       77.29     61.47 o 
  13   2   5      349.70      322.44    107.08 o 
 -11   3   5        1.89       -4.92     75.52 o 
 -10   3   5       79.30      193.55    119.41 o 
  -9   3   5       60.44       54.06     43.52 o 
  -8   3   5        0.19       -2.51     33.21 o 
  -7   3   5      609.29      695.49     74.17 o 
  -6   3   5        1.13       14.84     27.80 o 
  -5   3   5       36.05       67.09     30.53 o 
  -4   3   5     4115.26     4082.64    167.03 o 
  -3   3   5      565.63      698.12     49.23 o 
  -2   3   5     1213.17     1157.05     87.43 o 
  -1   3   5     2720.78     2517.52    118.52 o 
   0   3   5      626.85      866.81     68.77 o 
   1   3   5     1981.56     2150.73     66.94 o 
   2   3   5      202.82      204.55     32.58 o 
   3   3   5      598.97      654.62     46.05 o 
   4   3   5     1836.22     1961.78     77.32 o 
   5   3   5     2854.17     3129.71     98.38 o 
   6   3   5     1251.43     1123.86     61.04 o 
   7   3   5       11.68       42.72     21.64 o 
   8   3   5      447.14      490.09     87.81 o 
   9   3   5        9.50        6.17     49.09 o 
  10   3   5      413.66      377.24    113.03 o 
  11   3   5        5.33        2.76     50.04 o 
  12   3   5       16.20       17.22     50.24 o 
  13   3   5        9.62        6.35     53.21 o 
 -11   4   5       14.78      -34.85     68.90 o 
 -10   4   5      119.27      163.38    106.90 o 
  -9   4   5        6.44       46.85     48.24 o 
  -8   4   5      533.53      433.51     71.63 o 
  -7   4   5      740.83      866.68     80.77 o 
  -6   4   5      500.33      528.44     62.52 o 
  -5   4   5       22.06       46.97     32.50 o 
  -4   4   5     1275.69     1200.27     72.15 o 
  -3   4   5       28.52       35.99     22.25 o 
  -2   4   5     1700.20     1773.60    112.30 o 
  -1   4   5    13152.12    13697.88    325.83 o 
   0   4   5        0.47       -3.25     23.87 o 
   1   4   5        9.76       28.41     16.06 o 
   2   4   5     1949.21     1994.52    102.65 o 
   3   4   5      472.92      535.02     44.73 o 
   4   4   5     1296.66     1107.43     64.08 o 
   5   4   5     1144.41      920.44     72.82 o 
   6   4   5      120.06      102.92     32.90 o 
   7   4   5     3560.55     3316.13    118.42 o 
   8   4   5      414.82      434.44     52.89 o 
   9   4   5      226.35      230.35     75.82 o 
  10   4   5      223.30      165.32     68.81 o 
  11   4   5       40.69       60.98     53.03 o 
  12   4   5       66.83        2.67     58.03 o 
  13   4   5       70.22      105.53     75.00 o 
 -10   5   5      149.55      164.10    112.95 o 
  -9   5   5       60.30      131.74     70.77 o 
  -8   5   5      238.47      286.95     88.91 o 
  -7   5   5       18.18       31.75     48.42 o 
  -6   5   5      428.77      554.04     66.44 o 
  -5   5   5      669.32      674.48     66.28 o 
  -4   5   5      570.52      525.08     54.10 o 
  -3   5   5      161.37      137.39     34.01 o 
  -2   5   5     4422.76     4273.41    137.87 o 
  -1   5   5      200.14      145.13     51.15 o 
   0   5   5     2382.30     2161.62    120.48 o 
   1   5   5     7821.47     8669.17    211.60 o 
   2   5   5     2819.37     2970.50     94.47 o 
   3   5   5      332.45      448.44     43.91 o 
   4   5   5     1683.45     1411.68     75.41 o 
   5   5   5       91.91      143.42     36.98 o 
   6   5   5      465.80      418.37     50.65 o 
   7   5   5      794.78      823.62     67.96 o 
   8   5   5       70.39       75.02     38.21 o 
   9   5   5      258.57      301.72     86.05 o 
  10   5   5      660.09      665.09    103.32 o 
  11   5   5       78.30       40.59     52.60 o 
  12   5   5       45.62       56.72     57.71 o 
  13   5   5      133.12      211.21    112.19 o 
 -10   6   5       22.09      -11.94     70.43 o 
  -9   6   5       95.47       63.82     85.76 o 
  -8   6   5       39.55      111.52     61.73 o 
  -7   6   5      425.45      453.73    105.42 o 
  -6   6   5     2105.53     2128.91    248.86 o 
  -5   6   5       77.10       72.81     54.85 o 
  -4   6   5      698.02      815.07     78.68 o 
  -3   6   5     1692.47     1790.24     87.74 o 
  -2   6   5      202.94      254.02     37.65 o 
  -1   6   5      495.78      465.48     50.44 o 
   0   6   5     2976.91     3172.24     92.93 o 
   1   6   5       42.27       50.26     22.18 o 
   2   6   5     5697.87     6160.34    145.43 o 
   3   6   5        4.39       43.56     26.33 o 
   4   6   5       72.53       71.95     31.37 o 
   5   6   5     1287.59     1291.79     96.13 o 
   6   6   5     1020.19     1010.60     75.47 o 
   7   6   5      208.22      228.50     52.61 o 
   8   6   5       39.20      110.26     42.33 o 
   9   6   5       61.92       89.00     44.25 o 
  10   6   5       11.96       -3.99     49.38 o 
  11   6   5      177.49      203.66     78.22 o 
  12   6   5        1.54       35.37     56.18 o 
  13   6   5        1.02       51.45     68.90 o 
  -9   7   5       73.16      103.84     97.54 o 
  -8   7   5      150.22      172.39     77.65 o 
  -7   7   5      315.12      340.29    151.84 o 
  -6   7   5     1223.77      992.95    125.46 o 
  -5   7   5      210.36      166.14     71.53 o 
  -4   7   5     1062.47      973.28    112.30 o 
  -3   7   5      270.25      296.68     51.12 o 
  -2   7   5      402.62      382.52     49.05 o 
  -1   7   5     3470.10     3543.52    115.80 o 
   0   7   5      280.39      316.66     42.63 o 
   1   7   5        5.61       17.17     21.44 o 
   2   7   5     8947.34     9011.43    363.28 o 
   3   7   5      130.45      150.92     40.94 o 
   4   7   5      467.00      435.58     51.32 o 
   5   7   5     2937.63     2769.45    177.92 o 
   6   7   5      279.63      319.39     55.29 o 
   7   7   5     1124.21     1079.70     84.66 o 
   8   7   5     2158.35     2131.26    119.56 o 
   9   7   5      610.42      537.37     79.37 o 
  10   7   5      146.19      170.44     74.83 o 
  11   7   5      119.79      137.52     68.75 o 
  12   7   5       54.95       38.81     71.56 o 
  13   7   5      180.59      200.45     94.31 o 
  -8   8   5      171.18      116.50    124.49 o 
  -7   8   5       36.55       34.53     60.42 o 
  -6   8   5      198.18      239.50     85.89 o 
  -5   8   5      165.70      285.77    112.95 o 
  -4   8   5       83.48      154.50     65.01 o 
  -3   8   5      582.77      549.86     90.30 o 
  -2   8   5       29.42       27.72     43.94 o 
  -1   8   5      935.10     1164.60    102.06 o 
   0   8   5      879.65      948.90     68.91 o 
   1   8   5      384.17      402.37     48.86 o 
   2   8   5      606.61      678.68     61.88 o 
   3   8   5        8.63       -1.16     23.57 o 
   4   8   5       81.53      123.04     40.28 o 
   5   8   5      942.35     1026.54     80.33 o 
   6   8   5      429.87      444.99     67.40 o 
   7   8   5       84.79      135.01     46.63 o 
   8   8   5      143.36      225.95     59.33 o 
   9   8   5        0.15        5.22     36.01 o 
  10   8   5      104.97       87.33     46.62 o 
  11   8   5      105.57       96.45     62.69 o 
  12   8   5       10.53       51.60     60.78 o 
  13   8   5       25.56       31.30     96.17 o 
  -7   9   5       27.23      139.42    103.35 o 
  -6   9   5      988.52     1069.29    134.61 o 
  -5   9   5       28.26       17.18     43.04 o 
  -4   9   5      178.77      215.14     76.33 o 
  -3   9   5      366.25      555.98    125.50 o 
  -2   9   5        0.26      -12.33     39.01 o 
  -1   9   5      394.33      427.41     97.15 o 
   0   9   5     1441.10     1525.25     94.48 o 
   1   9   5        2.14       33.82     31.11 o 
   2   9   5      772.87      737.51     76.39 o 
   3   9   5     1461.12     1400.87     92.72 o 
   4   9   5       23.02       12.23     30.79 o 
   5   9   5        5.95        2.68     30.54 o 
   6   9   5      209.89      297.34     61.62 o 
   7   9   5       24.95       22.86     36.74 o 
   8   9   5      122.26      129.97     51.32 o 
   9   9   5      149.85      172.26     57.90 o 
  10   9   5        0.01       13.89     44.13 o 
  11   9   5       37.64       34.29     95.45 o 
  12   9   5        2.53       -2.58     95.12 o 
  -6  10   5      208.40      158.57     78.02 o 
  -5  10   5        1.16       49.42     56.04 o 
  -4  10   5      743.72      906.69    122.82 o 
  -3  10   5      220.58      251.50     84.52 o 
  -2  10   5       68.69      155.92     65.50 o 
  -1  10   5       15.85        1.48     43.49 o 
   0  10   5        3.77       14.85     45.83 o 
   1  10   5      450.34      431.47     63.98 o 
   2  10   5      993.71      902.55     80.04 o 
   3  10   5      212.31      224.97     57.07 o 
   4  10   5       65.29       31.96     35.04 o 
   5  10   5        5.99        7.49     35.71 o 
   6  10   5      156.38      102.93     47.38 o 
   7  10   5       58.35       77.73     42.98 o 
   8  10   5      407.94      461.63     78.24 o 
   9  10   5       30.86       -5.13     53.86 o 
  10  10   5      107.01        9.86     56.67 o 
  11  10   5       98.58      125.14    113.11 o 
  12  10   5        0.82       19.04    106.26 o 
  -5  11   5      219.42      365.63    109.99 o 
  -4  11   5       12.10      -10.71     56.29 o 
  -3  11   5        9.79        0.69     48.74 o 
  -2  11   5      156.04      216.02     80.08 o 
  -1  11   5      248.44      318.05     95.05 o 
   0  11   5        2.61      -11.36     43.72 o 
   1  11   5       84.28       98.53     59.96 o 
   2  11   5       60.28      118.03     48.44 o 
   3  11   5        0.81       -0.35     33.67 o 
   4  11   5        5.96        3.71     33.89 o 
   5  11   5       25.79      116.40     47.94 o 
   6  11   5      645.24      612.85     79.21 o 
   7  11   5      124.00       82.79     68.27 o 
   8  11   5      165.42      162.63     80.49 o 
   9  11   5        2.39       38.60     59.34 o 
  10  11   5       13.41       13.94     62.98 o 
  11  11   5       27.29       13.92     64.13 o 
  -4  12   5       43.72       63.57     65.92 o 
  -3  12   5      532.44      601.39    131.09 o 
  -2  12   5      389.06      513.00    123.55 o 
  -1  12   5        0.21       49.26     56.91 o 
   0  12   5     1888.87     1746.02    164.52 o 
   1  12   5      445.04      482.98    109.64 o 
   2  12   5       27.97      -24.40     50.15 o 
   3  12   5     1005.70     1073.83    127.90 o 
   4  12   5       89.54      106.61     68.00 o 
   5  12   5      112.08      138.62     70.95 o 
   6  12   5      519.71      608.87    115.47 o 
   7  12   5        0.90        5.35     56.32 o 
   8  12   5      219.69      135.40     77.83 o 
   9  12   5      346.58      324.47    108.95 o 
  10  12   5       11.57       43.55     64.69 o 
  -2  13   5        0.60      112.20     74.79 o 
  -1  13   5       47.04       63.01     68.38 o 
   0  13   5      541.14      469.36    118.51 o 
   1  13   5        8.83       69.25     66.19 o 
   2  13   5      191.82      353.79    148.78 o 
   3  13   5      755.36      635.12    196.46 o 
   4  13   5       16.46       30.58     87.22 o 
   5  13   5      316.41      343.48    104.86 o 
   6  13   5       82.80       72.03     68.67 o 
   7  13   5        0.73        9.26     61.41 o 
   8  13   5      175.04      154.36     84.36 o 
   9  13   5      233.45      267.27    105.37 o 
   1  14   5      302.92      274.48    144.10 o 
   2  14   5        3.20      -61.40     76.89 o 
   3  14   5       22.84       16.06     95.20 o 
   4  14   5      102.89      164.91    128.77 o 
   5  14   5       41.44       57.44     92.70 o 
   6  14   5        3.02      -33.97     84.39 o 
   7  14   5        4.10      -11.24     60.64 o 
  -6 -10   6       20.17       72.65     75.35 o 
  -5 -10   6      132.12      101.11     75.95 o 
  -4 -10   6       42.11      106.94     74.95 o 
  -3 -10   6      134.43      141.14     81.38 o 
  -2 -10   6      132.63      101.32     80.48 o 
  -1 -10   6      141.51      126.04     78.84 o 
   0 -10   6       95.37      118.73     80.44 o 
   1 -10   6      265.51      314.47    105.66 o 
   2 -10   6        7.91       17.17     68.22 o 
  -8  -9   6       97.50      150.37     84.18 o 
  -7  -9   6      259.82      250.98    102.99 o 
  -6  -9   6       21.81       -1.69     58.30 o 
  -5  -9   6      986.57     1037.64    182.78 o 
  -4  -9   6       77.66      102.11     65.31 o 
  -3  -9   6        0.39       13.73     57.88 o 
  -2  -9   6      763.68      859.48    131.61 o 
  -1  -9   6        3.78       17.50     53.08 o 
   0  -9   6        6.46       88.59     69.51 o 
   1  -9   6      699.96      922.66    139.78 o 
   2  -9   6       58.39       46.01     67.03 o 
   3  -9   6       15.80       42.85     63.16 o 
   4  -9   6      357.65      382.27    174.84 o 
  -9  -8   6        0.33       24.15     61.86 o 
  -8  -8   6      132.44      123.06     74.36 o 
  -7  -8   6        4.84       14.82     52.55 o 
  -6  -8   6       31.36       69.91     61.51 o 
  -5  -8   6        5.74       19.48     50.57 o 
  -4  -8   6       25.82       10.19     50.34 o 
  -3  -8   6      293.48      224.18     87.73 o 
  -2  -8   6      110.64      108.26     64.37 o 
  -1  -8   6      137.11      141.17     70.71 o 
   0  -8   6      133.56      138.93     76.41 o 
   1  -8   6       34.75       77.01     63.62 o 
   2  -8   6       14.11       49.68     58.91 o 
   3  -8   6      751.84      834.20    120.33 o 
   4  -8   6      149.03      175.32    129.33 o 
   5  -8   6        0.13       75.19     97.06 o 
   6  -8   6      100.44       99.83     82.94 o 
 -10  -7   6      230.19      223.04     91.25 o 
  -9  -7   6        3.36      -45.06     49.86 o 
  -8  -7   6       46.90       27.57     62.08 o 
  -7  -7   6      468.92      513.64    121.61 o 
  -6  -7   6        3.83        4.08     49.15 o 
  -5  -7   6      211.92      140.49     71.25 o 
  -4  -7   6      600.77      789.19    113.31 o 
  -3  -7   6      312.49      314.92     91.02 o 
  -2  -7   6      163.56      160.12    113.60 o 
  -1  -7   6      319.94      358.85     95.30 o 
   0  -7   6       24.18       16.40     48.18 o 
   1  -7   6     1805.11     1543.58    147.97 o 
   2  -7   6     3282.29     3128.05    205.83 o 
   3  -7   6       49.07       82.77     45.20 o 
   4  -7   6        1.35       -2.93     39.47 o 
   5  -7   6      824.97      699.32    123.47 o 
   6  -7   6        5.15       19.95     68.22 o 
   7  -7   6       25.60       42.73     73.08 o 
 -11  -6   6        1.11      122.72    105.85 o 
 -10  -6   6      257.61      336.69    130.70 o 
  -9  -6   6       69.20       44.34     64.06 o 
  -8  -6   6      349.65      258.21     88.05 o 
  -7  -6   6      237.11      298.35     91.84 o 
  -6  -6   6       61.11       16.38     47.53 o 
  -5  -6   6     1095.55     1034.15    125.09 o 
  -4  -6   6      761.04      670.74    100.23 o 
  -3  -6   6      106.84      126.71     63.86 o 
  -2  -6   6      353.26      372.86     95.02 o 
  -1  -6   6     1778.43     1649.13    144.47 o 
   0  -6   6       99.15      142.24     61.60 o 
   1  -6   6     2354.06     2332.95    120.01 o 
   2  -6   6     2040.48     1965.34    116.38 o 
   3  -6   6      114.16      141.63     48.39 o 
   4  -6   6     1468.51     1339.66    105.44 o 
   5  -6   6      346.84      443.04    108.99 o 
   6  -6   6       38.63       64.46     69.34 o 
   7  -6   6      265.79      287.03    129.69 o 
   8  -6   6      431.53      378.43    116.84 o 
 -11  -5   6        1.86      -14.47     63.82 o 
 -10  -5   6       33.84       67.99     60.65 o 
  -9  -5   6       39.13       12.84     54.70 o 
  -8  -5   6        0.54      -24.52     44.11 o 
  -7  -5   6        5.02       33.19     48.46 o 
  -6  -5   6      372.74      430.45    101.06 o 
  -5  -5   6      353.00      382.22     92.17 o 
  -4  -5   6       15.48        1.63     36.68 o 
  -3  -5   6      468.99      504.58     85.20 o 
  -2  -5   6     1605.74     1415.47    129.13 o 
  -1  -5   6       45.95        7.49     47.76 o 
   0  -5   6      661.94      661.80     59.98 o 
   1  -5   6      271.21      344.77     55.53 o 
   2  -5   6        2.84       17.59     29.02 o 
   3  -5   6        5.18      -22.15     28.06 o 
   4  -5   6      416.16      472.27     67.80 o 
   5  -5   6      478.27      515.43     99.24 o 
   6  -5   6      231.28      214.12     85.73 o 
   7  -5   6       51.42       63.81     72.01 o 
   8  -5   6        1.06       14.40     62.91 o 
   9  -5   6       35.14       42.11     73.57 o 
 -11  -4   6       19.45       49.53     58.49 o 
 -10  -4   6      589.22      632.10    117.02 o 
  -9  -4   6        3.01       10.57     47.39 o 
  -8  -4   6        1.77       27.75     48.00 o 
  -7  -4   6      394.01      518.92     98.75 o 
  -6  -4   6       78.83       99.07     56.52 o 
  -5  -4   6       84.02       88.42     53.16 o 
  -4  -4   6     1979.70     1780.39    140.36 o 
  -3  -4   6      106.67      145.20     59.88 o 
  -2  -4   6       27.62       21.56     39.21 o 
  -1  -4   6     1637.77     1658.45    107.76 o 
   0  -4   6       88.69       96.29     33.08 o 
   1  -4   6        1.70       11.08     26.62 o 
   2  -4   6     3132.32     3017.94    127.82 o 
   3  -4   6      442.90      395.89     57.61 o 
   4  -4   6       80.31       95.79     40.90 o 
   5  -4   6      740.20      741.96     73.26 o 
   6  -4   6       32.51       35.73     47.71 o 
   7  -4   6      212.27      225.49     87.18 o 
   8  -4   6     1784.40     1590.14    232.93 o 
   9  -4   6       47.84       56.82     69.05 o 
  10  -4   6      225.00      189.87     95.51 o 
 -11  -3   6        6.96      -27.85     57.59 o 
 -10  -3   6      162.32      233.33     81.21 o 
  -9  -3   6       16.21       -0.85     49.38 o 
  -8  -3   6      257.86      311.05     85.59 o 
  -7  -3   6     1043.80     1087.29    118.97 o 
  -6  -3   6       87.97      164.46     62.61 o 
  -5  -3   6        4.77       30.27     25.03 o 
  -4  -3   6     1762.46     1657.50     78.13 o 
  -3  -3   6       63.20       79.74     24.14 o 
  -2  -3   6      232.01      226.13     49.74 o 
  -1  -3   6     2739.38     2647.84     95.89 o 
   0  -3   6       75.61      111.32     31.76 o 
   1  -3   6      572.14      625.23     56.68 o 
   2  -3   6      683.68      566.26     57.33 o 
   3  -3   6        3.01        5.07     24.35 o 
   4  -3   6      855.31      866.74     70.92 o 
   5  -3   6     1486.80     1298.83     85.50 o 
   6  -3   6      105.58      122.13     61.21 o 
   7  -3   6       95.22      101.44     66.26 o 
   8  -3   6      435.69      434.45    110.90 o 
   9  -3   6       40.26        4.75     61.17 o 
  10  -3   6      732.02      722.73    162.57 o 
  11  -3   6       85.43       72.49     82.08 o 
 -12  -2   6       40.71      141.92     96.66 o 
 -11  -2   6       66.86       64.85     60.70 o 
 -10  -2   6       14.19       48.98     58.63 o 
  -9  -2   6       33.44       87.01     47.54 o 
  -8  -2   6       99.30       98.06     61.48 o 
  -7  -2   6       10.37       -4.82     28.99 o 
  -6  -2   6      171.04      150.36     43.51 o 
  -5  -2   6        0.76       19.41     25.22 o 
  -4  -2   6        0.65       16.01     21.88 o 
  -3  -2   6     1740.66     1640.75     77.72 o 
  -2  -2   6     2227.15     2096.60     95.83 o 
  -1  -2   6      444.46      452.82     44.03 o 
   0  -2   6     4940.65     5160.71    141.04 o 
   1  -2   6     1305.24     1161.45     70.19 o 
   2  -2   6     2880.10     3240.63    116.94 o 
   3  -2   6     1629.16     1679.19     87.32 o 
   4  -2   6      747.55      682.66     59.65 o 
   5  -2   6        0.94       22.71     24.24 o 
   6  -2   6        1.55       -6.92     40.66 o 
   7  -2   6      669.20      641.48    138.41 o 
   8  -2   6        7.47       -1.54     47.94 o 
   9  -2   6      105.91      104.72     72.39 o 
  10  -2   6      172.95      200.80     92.93 o 
  11  -2   6        3.70       -7.50     63.59 o 
 -12  -1   6      131.28      144.10    120.13 o 
 -11  -1   6        2.41       -2.37     46.10 o 
 -10  -1   6       86.36       96.47     48.31 o 
  -9  -1   6     1848.86     2062.46    157.84 o 
  -8  -1   6       57.56       57.69     37.55 o 
  -7  -1   6      159.07      251.07     57.51 o 
  -6  -1   6     1369.30     1307.78     88.00 o 
  -5  -1   6        0.26        6.87     26.08 o 
  -4  -1   6     5218.82     4950.59    145.51 o 
  -3  -1   6     8508.48     8620.43    179.85 o 
  -2  -1   6      918.72      890.58     58.63 o 
  -1  -1   6     6924.99     6900.72    171.42 o 
   0  -1   6     4019.47     3681.02    112.09 o 
   1  -1   6     2603.91     2656.84     98.13 o 
   2  -1   6     8226.35     8310.57    227.77 o 
   3  -1   6     7180.93     7649.86    168.46 o 
   4  -1   6       33.79        7.37     20.22 o 
   5  -1   6     2496.40     2407.88    124.89 o 
   6  -1   6     1537.41     1655.41    134.29 o 
   7  -1   6      470.44      521.34     93.53 o 
   8  -1   6      475.42      544.47    104.18 o 
   9  -1   6      239.70      234.15     86.27 o 
  10  -1   6        5.85       -4.50     56.08 o 
  11  -1   6      309.78      305.28    106.55 o 
  12  -1   6       47.89       50.74     74.00 o 
 -11   0   6        6.24       43.39     46.14 o 
 -10   0   6      244.86      312.80     69.45 o 
  -9   0   6       19.54       21.24     39.31 o 
  -8   0   6      624.21      547.52     70.42 o 
  -7   0   6      938.06      980.38     83.55 o 
  -6   0   6      829.79      820.60     91.02 o 
  -5   0   6      639.27      673.27     61.90 o 
  -4   0   6     2685.44     2531.23    105.50 o 
  -3   0   6     7703.98     7913.25    172.36 o 
  -2   0   6      554.97      544.96     46.76 o 
  -1   0   6     7694.32     7617.43    155.85 o 
   0   0   6       45.12       50.01     22.86 o 
   1   0   6      361.56      396.07     40.62 o 
   2   0   6     2387.84     2065.77     83.70 o 
   3   0   6       50.74       84.61     27.83 o 
   4   0   6        0.64       13.60     17.34 o 
   5   0   6     3606.18     3626.63    200.69 o 
   6   0   6      198.37      276.53     72.62 o 
   7   0   6       31.50       18.17     40.71 o 
   8   0   6      802.84      735.42    103.58 o 
   9   0   6       43.92       32.82     53.04 o 
  10   0   6       88.77       76.83     66.27 o 
  11   0   6      402.25      431.56    112.59 o 
  12   0   6       28.38      104.96     89.88 o 
 -11   1   6      131.50      162.09     67.15 o 
 -10   1   6       19.03       65.82     41.23 o 
  -9   1   6       39.36       87.68     45.09 o 
  -8   1   6      324.70      291.13     63.05 o 
  -7   1   6      104.52      119.69     45.38 o 
  -6   1   6      778.71      761.52     70.17 o 
  -5   1   6       20.03       30.80     28.00 o 
  -4   1   6      417.83      376.60     45.83 o 
  -3   1   6        9.10       22.83     21.66 o 
  -2   1   6     1109.53     1181.85     65.81 o 
  -1   1   6      116.12       73.66     24.94 o 
   0   1   6     1292.55     1142.90     60.59 o 
   1   1   6      431.64      463.26     41.30 o 
   2   1   6      822.91      949.16     56.33 o 
   3   1   6     2143.86     2180.13     81.99 o 
   4   1   6       46.69      160.61     28.11 o 
   5   1   6       68.81       81.84     42.53 o 
   6   1   6     1170.94     1099.53    105.03 o 
   7   1   6      112.88      104.18     55.73 o 
   8   1   6       48.64       50.83     48.07 o 
   9   1   6      708.79      658.50    100.78 o 
  10   1   6       20.91       -4.31     51.43 o 
  11   1   6       11.00        7.30     52.14 o 
  12   1   6       54.39      112.49     76.75 o 
  13   1   6        8.19       55.02     70.74 o 
 -11   2   6       69.14      150.07    106.34 o 
 -10   2   6        0.10       34.18     40.94 o 
  -9   2   6      305.46      380.36     74.11 o 
  -8   2   6      110.06      177.04     51.12 o 
  -7   2   6      123.41      118.07     46.00 o 
  -6   2   6     1211.26     1162.62     84.51 o 
  -5   2   6        2.91       20.67     32.20 o 
  -4   2   6      754.91      823.72     61.38 o 
  -3   2   6      436.47      419.96     43.36 o 
  -2   2   6        1.37        4.65     18.62 o 
  -1   2   6     1475.05     1622.15     66.11 o 
   0   2   6     1633.26     1540.91     65.34 o 
   1   2   6      207.30      179.09     33.04 o 
   2   2   6       16.52        9.66     18.14 o 
   3   2   6      550.45      612.39     45.59 o 
   4   2   6       29.76       56.07     21.53 o 
   5   2   6     1038.51     1102.34     53.83 o 
   6   2   6     3785.97     3842.16    183.07 o 
   7   2   6      280.72      254.98     71.71 o 
   8   2   6     1109.02     1185.99    121.29 o 
   9   2   6      648.52      724.97    102.80 o 
  10   2   6      309.61      235.13     81.55 o 
  11   2   6      461.81      442.55    112.51 o 
  12   2   6      283.01      212.77     91.69 o 
  13   2   6       67.52       16.50     56.56 o 
 -11   3   6       34.82       38.32     86.73 o 
 -10   3   6        0.27       -1.78     43.23 o 
  -9   3   6       71.55       90.28     56.34 o 
  -8   3   6      144.73      185.94     52.24 o 
  -7   3   6        2.54       24.55     33.99 o 
  -6   3   6      591.81      625.54     66.86 o 
  -5   3   6      129.38      133.06     48.36 o 
  -4   3   6      690.75      702.55     58.04 o 
  -3   3   6     2840.27     2784.38     95.14 o 
  -2   3   6       98.92       61.62     23.16 o 
  -1   3   6      727.84      721.74     70.59 o 
   0   3   6      229.61      226.92     28.10 o 
   1   3   6       19.13        6.54     16.08 o 
   2   3   6     1806.85     1622.39     69.32 o 
   3   3   6      775.68      847.18     64.35 o 
   4   3   6      510.09      470.61     43.50 o 
   5   3   6      553.71      619.15     47.86 o 
   6   3   6     1302.50     1243.24     63.83 o 
   7   3   6      108.61      173.70     26.91 o 
   8   3   6        4.78        7.86     40.85 o 
   9   3   6        1.68        9.72     42.89 o 
  10   3   6       49.05       81.69     55.45 o 
  11   3   6      303.97      319.00     95.46 o 
  12   3   6       25.00       69.16     67.40 o 
  13   3   6       17.70       32.24     60.24 o 
 -10   4   6       11.07        2.90     81.49 o 
  -9   4   6      745.38      664.01    110.36 o 
  -8   4   6        3.80       12.14     49.56 o 
  -7   4   6       44.52       11.32     41.13 o 
  -6   4   6       97.11       91.79     40.25 o 
  -5   4   6      898.80      977.10     92.27 o 
  -4   4   6      154.25      127.73     35.11 o 
  -3   4   6     2135.78     2385.82    148.98 o 
  -2   4   6     5328.68     4839.74    278.39 o 
  -1   4   6      781.62      782.67     78.77 o 
   0   4   6        4.70       15.93     25.72 o 
   1   4   6      799.45      727.97     42.81 o 
   2   4   6        5.14        2.50     16.43 o 
   3   4   6       67.78       52.89     24.20 o 
   4   4   6     1260.82     1324.15     70.84 o 
   5   4   6      640.67      681.65     55.18 o 
   6   4   6     1909.57     1926.87     89.07 o 
   7   4   6      130.54      188.02     40.57 o 
   8   4   6        0.52       -2.30     36.44 o 
   9   4   6     2236.37     1976.44    157.87 o 
  10   4   6      175.33      127.69     61.08 o 
  11   4   6       52.09       46.91     54.13 o 
  12   4   6       46.39       78.08     67.82 o 
  13   4   6        3.77       23.33     64.90 o 
 -10   5   6       13.49      -28.16     70.68 o 
  -9   5   6      531.46      578.21    112.67 o 
  -8   5   6      144.85      192.79     75.19 o 
  -7   5   6      343.22      351.40     90.17 o 
  -6   5   6      955.72      907.37    111.02 o 
  -5   5   6      953.54      953.66    158.13 o 
  -4   5   6        0.06       -2.77     22.45 o 
  -3   5   6     5334.77     5260.71    189.98 o 
  -2   5   6     3782.76     3835.80    178.73 o 
  -1   5   6      183.95      128.32     48.27 o 
   0   5   6     9747.55     9461.15    256.57 o 
   1   5   6     3633.75     4117.02    125.77 o 
   2   5   6       32.87       29.70     30.33 o 
   3   5   6     3280.08     3080.30    140.03 o 
   4   5   6       26.52       72.10     29.67 o 
   5   5   6       48.45       85.50     41.86 o 
   6   5   6     2116.12     2083.38    118.53 o 
   7   5   6        1.05       27.68     28.32 o 
   8   5   6       71.38       92.54     37.29 o 
   9   5   6     2564.18     2432.11    173.22 o 
  10   5   6      269.19      209.25     74.91 o 
  11   5   6      344.62      505.61     97.91 o 
  12   5   6      247.61      193.16     80.25 o 
  13   5   6       41.94       56.76     69.54 o 
  -9   6   6      150.92      178.11     78.83 o 
  -8   6   6      111.78       88.42     62.95 o 
  -7   6   6      379.45      437.41    108.64 o 
  -6   6   6      233.33      317.31     90.30 o 
  -5   6   6        0.95       10.49     42.29 o 
  -4   6   6       10.48       -4.38     33.99 o 
  -3   6   6     1058.30      967.08    103.19 o 
  -2   6   6      422.68      383.78     82.20 o 
  -1   6   6      235.83      289.92     68.47 o 
   0   6   6     1473.12     1396.50    107.54 o 
   1   6   6     1103.34     1108.89     55.36 o 
   2   6   6     2261.26     2508.51     93.08 o 
   3   6   6     2433.68     2499.14     99.67 o 
   4   6   6      274.37      275.51     48.74 o 
   5   6   6        9.22        0.65     23.99 o 
   6   6   6      257.61      329.57     57.92 o 
   7   6   6      300.78      351.53     62.43 o 
   8   6   6     1042.73     1046.19     82.60 o 
   9   6   6        5.73       19.36     66.00 o 
  10   6   6      436.13      494.38     95.76 o 
  11   6   6       35.93       89.64     61.74 o 
  12   6   6      162.53      126.12     70.32 o 
  13   6   6        0.16       -4.12     86.05 o 
  -9   7   6       36.09       41.71     82.86 o 
  -8   7   6       82.27      176.47     79.10 o 
  -7   7   6       66.57       95.56     65.09 o 
  -6   7   6        2.42      -19.61     61.72 o 
  -5   7   6     1577.69     1537.67    143.51 o 
  -4   7   6      281.81      308.79     84.37 o 
  -3   7   6        2.83        3.76     38.97 o 
  -2   7   6     1613.51     1542.88    172.54 o 
  -1   7   6       29.98       46.89     45.80 o 
   0   7   6      392.53      449.16     40.31 o 
   1   7   6     1383.91     1375.96     70.94 o 
   2   7   6        7.61        4.81     21.31 o 
   3   7   6      893.13      940.26     67.22 o 
   4   7   6     4639.07     4628.35    148.41 o 
   5   7   6       12.78       22.91     28.34 o 
   6   7   6      459.84      429.73     63.57 o 
   7   7   6     2428.41     2550.84    125.50 o 
   8   7   6      386.60      301.99     62.58 o 
   9   7   6       80.24      122.99     48.62 o 
  10   7   6       73.28       96.91     63.32 o 
  11   7   6       29.26       65.63     64.02 o 
  12   7   6       42.72      101.59     72.82 o 
  13   7   6      144.13      180.69     79.19 o 
  -8   8   6       92.09      168.78    110.69 o 
  -7   8   6       53.77       89.31     55.48 o 
  -6   8   6       17.59       -2.36     42.01 o 
  -5   8   6      633.64      808.14    110.69 o 
  -4   8   6       11.80       17.37     43.55 o 
  -3   8   6      217.30      175.18     93.19 o 
  -2   8   6      840.11      829.72    105.18 o 
  -1   8   6       57.23       76.74     53.21 o 
   0   8   6      883.20      935.59     63.55 o 
   1   8   6     1444.54     1503.83     83.56 o 
   2   8   6      171.02      206.68     45.12 o 
   3   8   6     2067.37     2106.66    131.65 o 
   4   8   6     1597.75     1582.79     95.18 o 
   5   8   6      136.45      198.94     50.71 o 
   6   8   6     2775.60     2818.36    132.21 o 
   7   8   6       64.89       60.72     39.47 o 
   8   8   6       15.00       20.32     35.03 o 
   9   8   6      428.35      435.79     79.68 o 
  10   8   6      225.49      211.14     79.60 o 
  11   8   6       91.73       76.77     58.07 o 
  12   8   6      153.74      285.69    127.72 o 
  13   8   6       71.04      139.24     83.08 o 
  -7   9   6      258.89      298.21     97.43 o 
  -6   9   6        0.27       27.18     48.38 o 
  -5   9   6        0.43        4.73     54.99 o 
  -4   9   6      263.16      259.85     85.50 o 
  -3   9   6      140.13      309.41     87.61 o 
  -2   9   6      164.79      152.31     66.21 o 
  -1   9   6      777.45      742.11    102.28 o 
   0   9   6      352.55      387.60     93.66 o 
   1   9   6       32.50       85.59     36.05 o 
   2   9   6        3.55        4.86     27.55 o 
   3   9   6      303.51      351.39     62.56 o 
   4   9   6       23.64       41.34     30.95 o 
   5   9   6        3.99        8.24     31.93 o 
   6   9   6      515.37      499.39     69.36 o 
   7   9   6       11.04       24.70     34.91 o 
   8   9   6       14.30       33.36     37.47 o 
   9   9   6      147.94      157.36     54.89 o 
  10   9   6       89.82       66.05     49.47 o 
  11   9   6       30.05       38.19     63.56 o 
  12   9   6       20.94       42.42     66.11 o 
  -6  10   6       11.12       18.76     63.08 o 
  -5  10   6      570.69      606.96    152.89 o 
  -4  10   6      332.92      459.47    112.10 o 
  -3  10   6        0.70       65.35     55.23 o 
  -2  10   6       91.66      137.80     66.25 o 
  -1  10   6       67.28      129.27     64.59 o 
   0  10   6       44.51       77.41     55.25 o 
   1  10   6     1011.50     1066.80    116.54 o 
   2  10   6       38.63       51.87     34.61 o 
   3  10   6      134.16      107.84     44.76 o 
   4  10   6     2057.05     1903.08    235.25 o 
   5  10   6       58.50       62.95     39.44 o 
   6  10   6       45.37       78.11     43.05 o 
   7  10   6      197.46      208.53     59.45 o 
   8  10   6        2.52       -1.19     40.15 o 
   9  10   6       17.11        7.86     41.94 o 
  10  10   6      288.39      285.72     72.58 o 
  11  10   6        2.65        0.40     86.65 o 
  12  10   6        8.78      -38.57     86.33 o 
  -5  11   6      210.14      199.93     88.65 o 
  -4  11   6       10.60       20.41     59.27 o 
  -3  11   6       93.82      152.87     83.06 o 
  -2  11   6     1439.42     1570.23    158.63 o 
  -1  11   6       14.25       69.76     63.90 o 
   0  11   6        0.87       35.55     50.80 o 
   1  11   6       54.50      102.32     61.45 o 
   2  11   6      105.32       93.89     59.15 o 
   3  11   6      985.90      808.57    108.03 o 
   4  11   6     1341.20     1267.47    100.79 o 
   5  11   6        0.12        6.75     36.04 o 
   6  11   6       14.57       52.72     41.09 o 
   7  11   6      324.33      287.47     70.79 o 
   8  11   6        6.15      -40.64     40.64 o 
   9  11   6       93.52       97.82     69.45 o 
  10  11   6      175.35      182.28     84.65 o 
  11  11   6       34.49       59.95    102.71 o 
  -4  12   6      222.07      296.57    109.34 o 
  -3  12   6        4.94       49.90     59.35 o 
  -2  12   6       42.95       77.75     71.11 o 
  -1  12   6      586.16      726.79    127.00 o 
   0  12   6        1.52      -12.22     54.00 o 
   1  12   6        2.08        9.41     48.27 o 
   2  12   6      100.15      189.23     94.48 o 
   3  12   6        8.32      -12.29     51.51 o 
   4  12   6        6.83       45.59     55.78 o 
   5  12   6       24.45      128.76     54.91 o 
   6  12   6       27.46       50.05     55.06 o 
   7  12   6       14.21       13.57     54.16 o 
   8  12   6       24.81       81.01     67.59 o 
   9  12   6      116.86      114.50     76.99 o 
  10  12   6        7.19       -3.87     62.64 o 
  -2  13   6      185.69      260.20     93.74 o 
  -1  13   6      455.34      530.46    133.97 o 
   0  13   6        6.81       38.34     55.10 o 
   1  13   6      279.06      285.01     94.63 o 
   2  13   6     1221.66     1226.68    147.20 o 
   3  13   6        7.22       -5.92     54.47 o 
   4  13   6      334.34      257.37    138.53 o 
   5  13   6      601.54      493.93    176.69 o 
   6  13   6       26.57        9.93     58.18 o 
   7  13   6      127.42      106.74     73.35 o 
   8  13   6       89.76       57.76     73.74 o 
   9  13   6        3.51       21.34     65.02 o 
   1  14   6      109.40      111.18    106.01 o 
   2  14   6        0.71       52.12    104.32 o 
   3  14   6        6.55       55.83    101.66 o 
   4  14   6      426.39      427.69    179.03 o 
   5  14   6       72.83       85.04     96.49 o 
   6  14   6       29.26       67.21     91.25 o 
   7  14   6      140.88       87.38    117.47 o 
  -5 -10   7       40.81       17.61     59.41 o 
  -4 -10   7      300.00      380.93    123.82 o 
  -3 -10   7       26.24       76.72     75.86 o 
  -2 -10   7        7.02       34.42     63.83 o 
  -1 -10   7      207.65      269.07    104.38 o 
   0 -10   7       79.11       69.43     75.70 o 
   1 -10   7      133.06      168.55     94.26 o 
  -7  -9   7        0.02        6.02     61.49 o 
  -6  -9   7      465.99      430.44    124.65 o 
  -5  -9   7       24.39       33.03     58.57 o 
  -4  -9   7       17.41       56.92     62.74 o 
  -3  -9   7      242.19      277.20    102.27 o 
  -2  -9   7       74.94       27.83     59.32 o 
  -1  -9   7        9.12       22.92     60.22 o 
   0  -9   7      303.52      389.06    169.83 o 
   1  -9   7      116.76      111.01     79.85 o 
   2  -9   7       45.56       65.32     71.20 o 
   3  -9   7      184.46      170.04     92.35 o 
  -8  -8   7        0.57       16.94     54.06 o 
  -7  -8   7       16.81       28.40     67.19 o 
  -6  -8   7      335.96      360.30    108.76 o 
  -5  -8   7       21.28       32.96     56.11 o 
  -4  -8   7      326.32      474.30    116.59 o 
  -3  -8   7      829.14      824.04    127.31 o 
  -2  -8   7      155.64      235.67     87.51 o 
  -1  -8   7      981.63      947.43    131.07 o 
   0  -8   7      208.07      319.92    101.17 o 
   1  -8   7      325.81      288.97     99.19 o 
   2  -8   7      567.13      611.80    119.48 o 
   3  -8   7      338.84      325.81     99.92 o 
   4  -8   7        5.20      -40.02     85.44 o 
   5  -8   7      379.32      330.07    160.39 o 
  -9  -7   7        1.92       28.51     66.17 o 
  -8  -7   7       89.62       84.55     68.98 o 
  -7  -7   7      135.73      163.60    100.73 o 
  -6  -7   7        6.82        8.46     47.70 o 
  -5  -7   7      513.00      508.93    118.65 o 
  -4  -7   7       15.01       10.49     45.90 o 
  -3  -7   7       62.68       44.48     53.44 o 
  -2  -7   7       14.16       27.37     51.55 o 
  -1  -7   7      218.55      324.61     95.42 o 
   0  -7   7      222.62      215.82     84.07 o 
   1  -7   7      384.57      498.60    102.80 o 
   2  -7   7        8.98       -4.93     55.99 o 
   3  -7   7       11.17       42.18     59.19 o 
   4  -7   7       24.38       24.77     86.97 o 
   5  -7   7      214.82      261.54     96.72 o 
   6  -7   7       14.38       -0.25     65.96 o 
   7  -7   7        1.59      -16.58     66.68 o 
 -10  -6   7        0.03      -14.93     75.40 o 
  -9  -6   7      181.03      172.98     85.01 o 
  -8  -6   7      200.64      231.79     88.58 o 
  -7  -6   7        0.06        7.70     51.85 o 
  -6  -6   7      972.23      920.85    146.72 o 
  -5  -6   7      871.99      828.33    184.84 o 
  -4  -6   7      163.60      111.20     82.29 o 
  -3  -6   7      349.15      475.28    106.80 o 
  -2  -6   7      225.65      222.16     73.94 o 
  -1  -6   7       92.68       29.76     48.19 o 
   0  -6   7      144.79      119.20     64.31 o 
   1  -6   7      993.88      922.24    117.66 o 
   2  -6   7      822.04      700.11    104.49 o 
   3  -6   7      815.11      968.40     95.90 o 
   4  -6   7      107.54      117.56     53.21 o 
   5  -6   7        4.90       47.39     82.17 o 
   6  -6   7      637.50      754.86    135.82 o 
   7  -6   7      174.47       89.32     77.76 o 
   8  -6   7        1.57      -13.49     64.24 o 
 -10  -5   7        0.14       -5.02     48.05 o 
  -9  -5   7       80.12       98.63     70.51 o 
  -8  -5   7      155.52      148.93     71.24 o 
  -7  -5   7        0.18        9.04     46.91 o 
  -6  -5   7      915.91     1162.52    133.65 o 
  -5  -5   7       55.38       69.65     53.93 o 
  -4  -5   7      262.93      237.46     76.06 o 
  -3  -5   7     1295.89     1435.22    137.15 o 
  -2  -5   7       31.03       49.83     45.76 o 
  -1  -5   7        1.63        5.23     40.72 o 
   0  -5   7     1708.26     1514.42    135.08 o 
   1  -5   7      412.31      382.71     58.06 o 
   2  -5   7       59.68       88.36     41.53 o 
   3  -5   7     1736.35     1692.99    109.61 o 
   4  -5   7       26.65       34.15     38.26 o 
   5  -5   7      269.89      332.01     94.47 o 
   6  -5   7      384.60      342.56    101.92 o 
   7  -5   7       16.33      -15.27     60.78 o 
   8  -5   7      142.52      136.74     85.86 o 
   9  -5   7      178.25      151.26     88.58 o 
 -11  -4   7      111.35      106.52     82.86 o 
 -10  -4   7       15.04       -3.47     56.53 o 
  -9  -4   7        1.35       35.15     59.47 o 
  -8  -4   7       34.50       54.87     58.90 o 
  -7  -4   7       13.19       34.58     53.16 o 
  -6  -4   7        1.74       13.92     41.80 o 
  -5  -4   7      837.88      760.24    103.51 o 
  -4  -4   7       36.47       36.76     42.99 o 
  -3  -4   7      182.78      183.06     65.24 o 
  -2  -4   7      473.08      473.45     88.07 o 
  -1  -4   7     1356.63     1411.05     77.81 o 
   0  -4   7     1608.40     1669.43     90.95 o 
   1  -4   7      703.77      716.02     66.95 o 
   2  -4   7       39.61       34.08     31.79 o 
   3  -4   7        4.12       27.78     32.54 o 
   4  -4   7      201.47      224.42     55.92 o 
   5  -4   7      493.30      560.10     99.40 o 
   6  -4   7      100.09      115.74     69.57 o 
   7  -4   7      176.85      158.65     79.59 o 
   8  -4   7      387.20      366.08    112.67 o 
   9  -4   7      244.87      223.02     95.69 o 
  10  -4   7       45.97        8.94     71.27 o 
 -11  -3   7      123.81      175.71     84.72 o 
 -10  -3   7       38.17       97.92     64.63 o 
  -9  -3   7      316.69      320.53     92.16 o 
  -8  -3   7      316.70      436.99    101.51 o 
  -7  -3   7       49.06       54.01     51.46 o 
  -6  -3   7      223.02      209.66     71.69 o 
  -5  -3   7     1328.42     1411.54    130.61 o 
  -4  -3   7       37.69       91.72     48.77 o 
  -3  -3   7      736.61      691.06     53.54 o 
  -2  -3   7     1018.71     1008.65     63.19 o 
  -1  -3   7      417.58      456.99     49.07 o 
   0  -3   7     1317.20     1324.46     78.78 o 
   1  -3   7     2055.87     1949.53     99.48 o 
   2  -3   7        8.37       34.69     29.00 o 
   3  -3   7      607.89      576.57     62.06 o 
   4  -3   7      458.51      382.28     60.46 o 
   5  -3   7      101.32       71.12     37.05 o 
   6  -3   7       89.47      107.58     63.58 o 
   7  -3   7        5.12       -5.71     50.54 o 
   8  -3   7        0.29      -16.56     52.24 o 
   9  -3   7     1378.91     1210.27    154.78 o 
  10  -3   7        2.89      -14.73     62.61 o 
 -11  -2   7       61.16      125.41     72.96 o 
 -10  -2   7        0.77       65.25     64.30 o 
  -9  -2   7      142.26      125.71     74.05 o 
  -8  -2   7      130.28      282.79    112.87 o 
  -7  -2   7       37.93       58.68     40.59 o 
  -6  -2   7      586.20      611.56     63.84 o 
  -5  -2   7      239.77      267.27     48.06 o 
  -4  -2   7     1043.98      950.22     69.19 o 
  -3  -2   7      827.19      853.00     63.18 o 
  -2  -2   7      326.49      449.60     46.75 o 
  -1  -2   7       70.18       32.49     25.20 o 
   0  -2   7     4218.17     4136.12    132.04 o 
   1  -2   7     1047.42     1018.45     70.95 o 
   2  -2   7       66.50      138.84     40.00 o 
   3  -2   7     1362.92     1242.97     81.07 o 
   4  -2   7      184.04      252.51     61.32 o 
   5  -2   7      252.71      239.65     45.08 o 
   6  -2   7     1862.94     1933.26    153.88 o 
   7  -2   7        7.65        1.46     50.38 o 
   8  -2   7       13.80       26.97     58.35 o 
   9  -2   7      740.13      730.03    133.91 o 
  10  -2   7       57.78       28.06     63.12 o 
  11  -2   7       39.16       50.64     73.97 o 
 -11  -1   7       14.07       46.25     61.38 o 
 -10  -1   7      590.55      782.22    113.46 o 
  -9  -1   7        3.29       -1.35     37.27 o 
  -8  -1   7        5.60        6.97     31.13 o 
  -7  -1   7      665.15      608.97     73.49 o 
  -6  -1   7       17.10       26.66     31.97 o 
  -5  -1   7      326.19      404.82     53.03 o 
  -4  -1   7     6250.18     6659.60    176.79 o 
  -3  -1   7      139.19      150.05     39.84 o 
  -2  -1   7      438.93      438.00     49.33 o 
  -1  -1   7      414.00      421.29     45.84 o 
   0  -1   7      766.27      721.79     57.63 o 
   1  -1   7      701.41      709.86     58.71 o 
   2  -1   7      219.10      259.35     48.58 o 
   3  -1   7        6.47       21.20     24.77 o 
   4  -1   7     5545.55     5372.22    151.76 o 
   5  -1   7       22.84       79.50     30.15 o 
   6  -1   7        8.16       25.72     44.32 o 
   7  -1   7        4.14       17.31     44.41 o 
   8  -1   7       85.85       64.59     62.01 o 
   9  -1   7       42.07       24.86     57.57 o 
  10  -1   7       43.28       41.53     67.66 o 
  11  -1   7        1.43      -11.41     58.36 o 
  12  -1   7       11.27       13.99     75.60 o 
 -11   0   7      147.34      193.13     67.92 o 
 -10   0   7      172.04      257.30     64.90 o 
  -9   0   7        1.89       14.81     40.69 o 
  -8   0   7     1294.57     1440.81    133.86 o 
  -7   0   7      285.78      309.12     65.07 o 
  -6   0   7      212.55      285.55     58.66 o 
  -5   0   7      746.31      743.53     68.37 o 
  -4   0   7     1321.54     1465.23     86.72 o 
  -3   0   7     7460.61     8011.78    184.41 o 
  -2   0   7    12181.30    12732.28    222.46 o 
  -1   0   7      247.86      287.12     41.43 o 
   0   0   7     1336.86     1312.75     72.49 o 
   1   0   7    10650.29    10838.00    201.66 o 
   2   0   7      848.89      947.31     63.46 o 
   3   0   7     2505.45     2660.12    102.68 o 
   4   0   7     6139.55     6610.04    236.86 o 
   5   0   7      447.20      534.48     50.92 o 
   6   0   7      960.99      951.06    105.08 o 
   7   0   7     1305.94     1222.47    124.15 o 
   8   0   7      135.68      131.10     70.28 o 
   9   0   7      321.22      307.19     96.67 o 
  10   0   7      601.05      567.05    128.91 o 
  11   0   7       99.67       54.71     68.50 o 
  12   0   7      133.88      216.46     93.81 o 
 -11   1   7      115.61      179.27     81.31 o 
 -10   1   7        4.77      -16.48     44.05 o 
  -9   1   7       56.56       65.06     45.26 o 
  -8   1   7      364.34      349.85     70.82 o 
  -7   1   7      651.31      611.26     71.06 o 
  -6   1   7       26.20       27.77     31.68 o 
  -5   1   7      966.33     1088.97     79.50 o 
  -4   1   7      204.55      237.83     48.02 o 
  -3   1   7      116.54      170.82     39.82 o 
  -2   1   7      942.75      927.91     62.28 o 
  -1   1   7       29.93       37.42     23.14 o 
   0   1   7     2093.74     2111.73     87.69 o 
   1   1   7      124.91      128.08     32.68 o 
   2   1   7     2344.03     2181.01    123.14 o 
   3   1   7     1190.03     1296.14     81.51 o 
   4   1   7     1720.14     1811.19     81.03 o 
   5   1   7        0.26        1.35     31.26 o 
   6   1   7     1071.74     1023.68    104.84 o 
   7   1   7      879.71      715.18     94.84 o 
   8   1   7       32.53       -0.19     42.44 o 
   9   1   7      217.88      162.58     74.25 o 
  10   1   7      266.32      302.35     93.93 o 
  11   1   7       21.91       14.10     54.96 o 
  12   1   7       74.65       83.87     74.41 o 
 -11   2   7        9.74       55.96     57.79 o 
 -10   2   7       92.28      150.56     74.65 o 
  -9   2   7       38.58       17.38     44.74 o 
  -8   2   7       31.66       26.38     36.75 o 
  -7   2   7      638.12      658.43     88.16 o 
  -6   2   7      223.77      176.14     48.08 o 
  -5   2   7      178.94      174.22     45.23 o 
  -4   2   7      545.24      456.75     51.49 o 
  -3   2   7      121.98      159.96     37.12 o 
  -2   2   7     1242.26     1181.79     66.04 o 
  -1   2   7     2689.90     2310.03     87.05 o 
   0   2   7     1688.83     1866.64     79.21 o 
   1   2   7      580.62      522.83     45.64 o 
   2   2   7       44.44       54.51     25.18 o 
   3   2   7       89.30      158.70     35.91 o 
   4   2   7     7320.25     7170.84    157.20 o 
   5   2   7     1733.85     1495.05     70.07 o 
   6   2   7      102.66      138.64     54.98 o 
   7   2   7      532.93      399.64     91.46 o 
   8   2   7       17.68        6.90     39.91 o 
   9   2   7      162.92      163.77     71.48 o 
  10   2   7      634.43      544.10    101.73 o 
  11   2   7      181.06      157.01     80.05 o 
  12   2   7        0.88        3.20     57.23 o 
  13   2   7       81.46      125.44    102.55 o 
 -10   3   7      170.55      230.52     84.08 o 
  -9   3   7       39.51       93.26     62.73 o 
  -8   3   7       35.63       93.65     56.54 o 
  -7   3   7      444.90      507.04     87.09 o 
  -6   3   7      129.01      193.32     64.77 o 
  -5   3   7     1119.77     1100.37     79.65 o 
  -4   3   7      281.61      301.21     46.33 o 
  -3   3   7      508.31      441.66     44.83 o 
  -2   3   7     5403.72     4729.05    136.34 o 
  -1   3   7      555.41      472.16     38.53 o 
   0   3   7     1342.17     1508.76     65.40 o 
   1   3   7      321.96      262.25     35.95 o 
   2   3   7      562.56      565.80     47.36 o 
   3   3   7      374.82      354.41     41.99 o 
   4   3   7     2756.66     2852.83    102.38 o 
   5   3   7     1671.30     1603.94     77.64 o 
   6   3   7      422.98      446.97     44.46 o 
   7   3   7     1792.70     1725.78    135.61 o 
   8   3   7        5.69       15.00     38.70 o 
   9   3   7       14.31       59.03     46.92 o 
  10   3   7      627.65      767.84    157.17 o 
  11   3   7       59.30       76.15     62.00 o 
  12   3   7       44.08       80.77     67.47 o 
  13   3   7      117.41       74.01     71.81 o 
 -10   4   7       16.95       47.59     58.45 o 
  -9   4   7       23.44       95.35     62.21 o 
  -8   4   7       34.18       67.62     54.45 o 
  -7   4   7       71.68      109.40     84.96 o 
  -6   4   7      448.31      492.98     91.38 o 
  -5   4   7      539.69      581.41     61.74 o 
  -4   4   7       36.77       49.64     25.31 o 
  -3   4   7       21.94       29.43     21.58 o 
  -2   4   7      385.07      402.73     62.88 o 
  -1   4   7     1479.59     1564.11    109.79 o 
   0   4   7      162.34      204.28     54.18 o 
   1   4   7     1980.55     1949.48     72.35 o 
   2   4   7     1096.30     1213.26     64.45 o 
   3   4   7     1277.67     1348.25     71.91 o 
   4   4   7     2303.24     2249.30     95.00 o 
   5   4   7       28.88       61.72     27.08 o 
   6   4   7      472.27      579.34     54.21 o 
   7   4   7     1478.05     1393.74     78.03 o 
   8   4   7      275.67      290.77     82.74 o 
   9   4   7       38.35       20.13     44.81 o 
  10   4   7      111.82      144.69     66.01 o 
  11   4   7      148.25       72.09     63.19 o 
  12   4   7       12.00        9.33     47.59 o 
  13   4   7       30.20       41.90     65.75 o 
 -10   5   7       91.02      116.26    109.65 o 
  -9   5   7      215.00      285.21     90.43 o 
  -8   5   7      505.28      351.45    138.21 o 
  -7   5   7      631.19      703.86    145.14 o 
  -6   5   7        6.36      -17.08     38.71 o 
  -5   5   7       25.22       31.08     42.41 o 
  -4   5   7      265.12      300.74     78.40 o 
  -3   5   7      292.41      263.57     71.92 o 
  -2   5   7     1222.77     1218.15    107.78 o 
  -1   5   7     7716.42     7371.66    300.13 o 
   0   5   7     1721.61     1578.31    112.21 o 
   1   5   7       87.84      104.39     44.09 o 
   2   5   7     4237.30     4288.07    149.61 o 
   3   5   7       22.70       23.59     22.53 o 
   4   5   7      206.07      266.36     41.10 o 
   5   5   7     2769.40     2651.52    110.06 o 
   6   5   7      550.79      557.87     57.18 o 
   7   5   7      432.13      382.27     52.35 o 
   8   5   7     1194.17     1131.85    116.53 o 
   9   5   7       19.68       18.26     44.85 o 
  10   5   7      359.53      388.56     98.74 o 
  11   5   7       86.55      115.46     63.70 o 
  12   5   7       18.39       35.83     58.85 o 
  13   5   7       24.10       21.05     59.29 o 
  -9   6   7       37.13        6.21     80.12 o 
  -8   6   7      338.89      345.56    133.61 o 
  -7   6   7      773.72      824.81    115.33 o 
  -6   6   7       17.58        9.71     42.40 o 
  -5   6   7     1642.01     1330.82    134.21 o 
  -4   6   7       94.57      123.08     59.69 o 
  -3   6   7        0.16       10.91     34.32 o 
  -2   6   7     1079.17     1098.46    109.93 o 
  -1   6   7     3783.40     3467.24    177.68 o 
   0   6   7        9.78       17.55     32.67 o 
   1   6   7     1682.58     1737.21    120.06 o 
   2   6   7     4867.77     4758.87    210.44 o 
   3   6   7       28.24       33.09     40.18 o 
   4   6   7     3334.72     3280.72    158.24 o 
   5   6   7     2705.13     2339.64    136.05 o 
   6   6   7      574.02      576.86     61.45 o 
   7   6   7     3959.23     3792.87    145.77 o 
   8   6   7      260.78      284.32     57.89 o 
   9   6   7        0.25       22.91     48.24 o 
  10   6   7      630.58      771.54    106.14 o 
  11   6   7      152.91      219.88     77.30 o 
  12   6   7        3.79      103.33     67.28 o 
  13   6   7      398.23      433.78    115.47 o 
  -9   7   7      108.10      152.16    135.50 o 
  -8   7   7       36.03       58.86     65.27 o 
  -7   7   7      276.99      187.43     81.79 o 
  -6   7   7      453.59      374.26     97.09 o 
  -5   7   7       38.43      105.90     56.95 o 
  -4   7   7       93.43      101.25     55.37 o 
  -3   7   7      671.76      715.60     98.93 o 
  -2   7   7      115.83      163.88     63.71 o 
  -1   7   7        0.22       13.92     42.57 o 
   0   7   7     1757.81     1584.85    186.78 o 
   1   7   7      465.56      425.02     71.63 o 
   2   7   7      432.22      511.33     47.79 o 
   3   7   7     1754.03     1748.48     89.23 o 
   4   7   7      410.29      367.67     52.23 o 
   5   7   7      294.84      379.98     58.66 o 
   6   7   7        8.11       13.54     29.97 o 
   7   7   7       17.12       13.31     33.45 o 
   8   7   7       14.40       11.05     32.07 o 
   9   7   7      117.65       60.43     71.97 o 
  10   7   7        0.96       27.53     48.36 o 
  11   7   7        1.25       60.62     58.34 o 
  12   7   7        1.60        6.98     51.90 o 
  13   7   7      155.25      180.03     78.35 o 
  -8   8   7       14.48       88.55     75.28 o 
  -7   8   7       77.25      155.84     69.72 o 
  -6   8   7      658.98      818.84    117.33 o 
  -5   8   7        4.44       59.22     56.37 o 
  -4   8   7      224.25      239.75     78.85 o 
  -3   8   7      797.33      829.87    109.49 o 
  -2   8   7        8.31       35.96     48.67 o 
  -1   8   7     1701.98     1802.62    146.09 o 
   0   8   7     1338.98     1269.10    167.78 o 
   1   8   7       27.62        4.42     37.42 o 
   2   8   7     1872.21     1817.65     89.47 o 
   3   8   7       66.94      151.31     42.96 o 
   4   8   7      167.43      219.88     50.70 o 
   5   8   7     2092.92     1962.50    108.48 o 
   6   8   7      189.87      279.98     60.50 o 
   7   8   7      503.79      478.58     68.42 o 
   8   8   7     1749.83     1689.96    112.96 o 
   9   8   7      413.51      396.68     75.98 o 
  10   8   7        2.58        7.99     46.96 o 
  11   8   7       39.36       66.47     49.52 o 
  12   8   7       64.53      101.85     72.20 o 
  13   8   7       81.71      141.40     75.03 o 
  -7   9   7      132.76      131.26    108.15 o 
  -6   9   7      113.40       89.93     84.35 o 
  -5   9   7       58.20       99.53     64.24 o 
  -4   9   7      789.30      825.09    118.01 o 
  -3   9   7        2.39        7.88     46.50 o 
  -2   9   7      255.29      350.32     92.79 o 
  -1   9   7      801.52      902.82    112.49 o 
   0   9   7      123.26      144.23     66.12 o 
   1   9   7       96.85      120.74     57.31 o 
   2   9   7     2200.29     2154.36    105.21 o 
   3   9   7      200.19      251.61     53.95 o 
   4   9   7        2.32        6.30     29.03 o 
   5   9   7     2612.30     2609.38    129.75 o 
   6   9   7       14.51       -5.77     32.08 o 
   7   9   7       20.27       20.89     35.87 o 
   8   9   7      770.40      741.94     81.87 o 
   9   9   7       55.04       66.36     45.08 o 
  10   9   7        2.03       27.54     52.94 o 
  11   9   7       80.98       90.40     68.24 o 
  12   9   7       39.44       73.58     84.07 o 
  -6  10   7      144.39      199.99    100.33 o 
  -5  10   7       62.60      135.35     74.12 o 
  -4  10   7      212.11      193.26     79.54 o 
  -3  10   7      272.20      395.15    107.24 o 
  -2  10   7       22.13       34.52     53.77 o 
  -1  10   7        9.63       36.98     50.53 o 
   0  10   7      577.22      529.23     98.95 o 
   1  10   7      121.08      131.12     66.05 o 
   2  10   7      134.50      158.31     68.86 o 
   3  10   7      828.43      924.41     81.04 o 
   4  10   7      136.65       99.00     45.26 o 
   5  10   7      270.49      225.85     59.36 o 
   6  10   7       25.51       34.13     36.74 o 
   7  10   7       35.40       12.57     34.70 o 
   8  10   7        0.07      -16.49     34.24 o 
   9  10   7      170.22      197.50     63.11 o 
  10  10   7        6.50        8.93     43.29 o 
  11  10   7       11.82       -7.50     50.49 o 
  12  10   7       20.03       48.33    104.97 o 
  -5  11   7       35.13       38.39     61.94 o 
  -4  11   7      250.73      205.01     86.64 o 
  -3  11   7     1370.84     1265.68    151.70 o 
  -2  11   7       16.98       48.71     57.77 o 
  -1  11   7       45.85      114.47     65.26 o 
   0  11   7       38.38       98.08     61.80 o 
   1  11   7      546.23      526.08    100.38 o 
   2  11   7      551.46      518.63    101.49 o 
   3  11   7      685.45      760.38    106.99 o 
   4  11   7      287.04      174.34     73.96 o 
   5  11   7      174.30      227.41     60.37 o 
   6  11   7      273.26      278.56     66.42 o 
   7  11   7      172.63      148.36     54.59 o 
   8  11   7      304.24      350.83     80.16 o 
   9  11   7      209.14      243.37     72.26 o 
  10  11   7       42.47       48.33     63.03 o 
  11  11   7       39.71       54.06     95.04 o 
  -3  12   7       51.91       31.61     59.20 o 
  -2  12   7        1.27       52.75     58.08 o 
  -1  12   7      452.83      510.73    117.15 o 
   0  12   7       57.84      126.12     65.86 o 
   1  12   7        1.37        6.69     43.68 o 
   2  12   7      323.27      389.23    100.46 o 
   3  12   7      446.26      450.20    109.48 o 
   4  12   7      196.54      149.76     72.03 o 
   5  12   7      455.36      513.88    115.48 o 
   6  12   7       30.27       59.32     46.42 o 
   7  12   7       13.84        2.57     41.98 o 
   8  12   7      319.90      319.32    102.26 o 
   9  12   7       72.79       88.37     68.21 o 
  10  12   7       50.86       20.44     63.64 o 
  -2  13   7      103.84      260.64     96.14 o 
  -1  13   7       11.72      105.04     73.54 o 
   0  13   7      118.55      147.18     72.03 o 
   1  13   7      275.64      359.40     99.98 o 
   2  13   7      163.87      197.70     82.29 o 
   3  13   7      158.94      278.66     94.78 o 
   4  13   7       83.30       43.21    142.16 o 
   5  13   7       13.39      -32.60     74.23 o 
   6  13   7      105.15      124.73    102.63 o 
   7  13   7        3.46       11.84     61.25 o 
   8  13   7        0.55      -10.60     51.08 o 
   9  13   7       73.44       83.06     74.64 o 
   1  14   7        9.01       -2.47     56.02 o 
   2  14   7       50.90       72.51     71.37 o 
   3  14   7     1168.16      907.66    205.41 o 
   4  14   7       66.27       44.70     92.38 o 
   5  14   7       16.09      -49.70     71.32 o 
   6  14   7      178.77      208.24    132.48 o 
   7  14   7        9.24       -6.70     75.36 o 
  -5  -9   8      114.22      113.48     75.39 o 
  -4  -9   8        3.66       38.08     56.14 o 
  -3  -9   8      250.06      186.37     94.76 o 
  -2  -9   8        0.58        7.62     59.42 o 
  -1  -9   8       38.46       70.94     70.67 o 
   0  -9   8      370.09      426.08    119.97 o 
   1  -9   8       60.27       24.92     72.61 o 
   2  -9   8        0.16       39.51     69.05 o 
  -7  -8   8      147.02      120.18     78.83 o 
  -6  -8   8        0.14       -8.38     55.04 o 
  -5  -8   8      212.18      191.60     84.14 o 
  -4  -8   8      420.12      381.41    109.29 o 
  -3  -8   8       49.43       73.54     69.09 o 
  -2  -8   8      701.42      688.36    175.44 o 
  -1  -8   8      462.45      432.42    136.15 o 
   0  -8   8        4.04       -0.55     50.88 o 
   1  -8   8       64.53       43.50     71.60 o 
   2  -8   8        0.96      -17.69     51.52 o 
   3  -8   8       87.19       73.31     75.15 o 
   4  -8   8      276.27      198.15    144.18 o 
  -8  -7   8      297.30      251.33     99.05 o 
  -7  -7   8       53.01       45.37     62.96 o 
  -6  -7   8       61.09       57.42     64.74 o 
  -5  -7   8      165.33      213.33     82.66 o 
  -4  -7   8      343.54      410.93    110.02 o 
  -3  -7   8       13.57       15.32     55.43 o 
  -2  -7   8      497.58      573.45    113.02 o 
  -1  -7   8       65.65       74.77     62.78 o 
   0  -7   8      255.31      226.82     85.37 o 
   1  -7   8      771.02      889.96    125.32 o 
   2  -7   8       10.57       25.54     57.16 o 
   3  -7   8      489.85      456.66    112.73 o 
   4  -7   8      663.55      575.90    191.29 o 
   5  -7   8        7.52      -45.67     87.46 o 
   6  -7   8      242.65      115.29    133.12 o 
  -9  -6   8       21.19       29.24     64.44 o 
  -8  -6   8       42.96       79.22     67.20 o 
  -7  -6   8      183.29      231.24     90.30 o 
  -6  -6   8       20.88       13.83     47.71 o 
  -5  -6   8       10.39       30.37     62.57 o 
  -4  -6   8      729.40      762.32    154.91 o 
  -3  -6   8        9.40       29.38     43.03 o 
  -2  -6   8       40.26       54.63     52.42 o 
  -1  -6   8       14.99       61.79     56.36 o 
   0  -6   8       72.65       87.85     58.41 o 
   1  -6   8       33.99       16.58     48.97 o 
   2  -6   8      477.80      488.22    110.07 o 
   3  -6   8      413.16      422.78    137.48 o 
   4  -6   8       55.95       62.97     61.38 o 
   5  -6   8      229.48      222.03     91.03 o 
   6  -6   8      118.74      180.30     90.75 o 
   7  -6   8       29.22       -1.63     71.61 o 
 -10  -5   8       51.87       76.40     76.40 o 
  -9  -5   8       67.80      114.23     73.66 o 
  -8  -5   8        5.06       24.82     53.79 o 
  -7  -5   8      534.26      574.59    126.17 o 
  -6  -5   8        5.96       10.41     44.42 o 
  -5  -5   8      486.18      398.28    121.34 o 
  -4  -5   8      876.68      892.71    115.72 o 
  -3  -5   8        0.10       27.82     40.62 o 
  -2  -5   8      112.73      123.49     59.61 o 
  -1  -5   8      599.77      603.99     94.79 o 
   0  -5   8      294.73      334.45     87.90 o 
   1  -5   8      108.20       63.38     53.25 o 
   2  -5   8      466.82      539.24     71.11 o 
   3  -5   8       98.79      119.22     48.74 o 
   4  -5   8      286.76      289.07     69.08 o 
   5  -5   8      565.10      493.01    101.86 o 
   6  -5   8       23.84        5.18     55.95 o 
   7  -5   8      220.51      196.59     91.54 o 
   8  -5   8      328.62      338.89    115.65 o 
 -10  -4   8       50.62       71.88     62.36 o 
  -9  -4   8       28.85      -10.81     55.84 o 
  -8  -4   8        1.10        0.27     51.01 o 
  -7  -4   8      367.52      455.04    126.35 o 
  -6  -4   8        2.34        4.58     44.64 o 
  -5  -4   8      240.51      255.99     79.48 o 
  -4  -4   8      390.57      451.60    104.76 o 
  -3  -4   8        5.91       24.41     43.08 o 
  -2  -4   8     1335.88     1251.01    196.74 o 
  -1  -4   8      361.71      403.91     92.33 o 
   0  -4   8      631.69      664.64     66.54 o 
   1  -4   8      748.49      780.95     73.08 o 
   2  -4   8     1388.36     1327.22     94.90 o 
   3  -4   8        0.02       -3.97     28.68 o 
   4  -4   8     1013.96     1082.12     90.29 o 
   5  -4   8      159.35      229.95     80.06 o 
   6  -4   8       39.03        6.01     54.68 o 
   7  -4   8      651.06      592.12    131.90 o 
   8  -4   8        8.61      -14.41     58.07 o 
   9  -4   8      125.09      101.46     85.09 o 
 -10  -3   8       41.85       14.57     65.47 o 
  -9  -3   8        1.62       26.01     54.98 o 
  -8  -3   8       74.47      102.72     68.18 o 
  -7  -3   8      104.13      145.81     65.81 o 
  -6  -3   8        5.75        3.55     44.06 o 
  -5  -3   8       17.88       16.13     44.35 o 
  -4  -3   8      145.30      144.66     62.75 o 
  -3  -3   8      370.53      382.59     89.07 o 
  -2  -3   8      531.74      630.91     56.99 o 
  -1  -3   8      141.78      192.90     45.01 o 
   0  -3   8        1.63       28.05     27.74 o 
   1  -3   8     1739.88     1793.97    100.83 o 
   2  -3   8      404.36      439.03     59.50 o 
   3  -3   8      110.83      122.29     45.55 o 
   4  -3   8      760.10      815.69     77.69 o 
   5  -3   8       16.63       33.14     48.60 o 
   6  -3   8       50.43       27.30     52.19 o 
   7  -3   8      104.23      146.07     77.22 o 
   8  -3   8      246.01      343.23    104.08 o 
   9  -3   8       60.29       76.60     73.05 o 
  10  -3   8        1.39      -15.85     60.73 o 
 -11  -2   8        0.14        5.00     63.21 o 
 -10  -2   8      162.13      211.72     84.02 o 
  -9  -2   8      110.82      128.73     71.88 o 
  -8  -2   8      100.34      133.93     93.19 o 
  -7  -2   8      813.95      930.30    117.13 o 
  -6  -2   8       63.44      154.31     63.47 o 
  -5  -2   8      473.16      473.02     60.08 o 
  -4  -2   8      588.82      593.30     59.87 o 
  -3  -2   8       36.09       55.88     31.00 o 
  -2  -2   8       30.42       47.21     28.33 o 
  -1  -2   8     3435.98     3386.68    125.79 o 
   0  -2   8     1102.56     1023.27     73.32 o 
   1  -2   8      854.32      929.89     72.99 o 
   2  -2   8     2790.04     2619.37    118.58 o 
   3  -2   8        0.67       33.97     28.46 o 
   4  -2   8      706.58      729.81     69.00 o 
   5  -2   8     1997.68     2058.51    156.70 o 
   6  -2   8       11.34       16.32     40.01 o 
   7  -2   8        9.10      -26.47     47.95 o 
   8  -2   8       88.90      142.27     77.54 o 
   9  -2   8       24.81      -12.36     60.00 o 
  10  -2   8      115.03      154.99     86.94 o 
  11  -2   8      156.22      129.92     88.34 o 
 -11  -1   8       14.43       -8.52     70.25 o 
 -10  -1   8       35.39      113.88     69.81 o 
  -9  -1   8        0.11       24.45     49.54 o 
  -8  -1   8        2.97       22.55     36.13 o 
  -7  -1   8      161.39      187.49     53.26 o 
  -6  -1   8       64.90       83.82     41.72 o 
  -5  -1   8       55.15       64.84     36.15 o 
  -4  -1   8      170.39      216.84     49.06 o 
  -3  -1   8      211.49      193.34     46.86 o 
  -2  -1   8      553.22      412.53     52.65 o 
  -1  -1   8     3102.83     2827.99    114.29 o 
   0  -1   8      174.80      163.36     40.59 o 
   1  -1   8     1718.81     1817.74     94.35 o 
   2  -1   8     2233.25     2236.97    105.71 o 
   3  -1   8      346.14      354.33     49.17 o 
   4  -1   8     1479.79     1483.60     88.52 o 
   5  -1   8      640.39      547.69     57.57 o 
   6  -1   8      284.75      291.88     84.97 o 
   7  -1   8      181.44      207.66     76.44 o 
   8  -1   8       64.86       66.36     63.21 o 
   9  -1   8       15.95       -7.28     56.03 o 
  10  -1   8      394.28      398.66    121.50 o 
  11  -1   8      126.50       48.15     77.10 o 
 -11   0   8        0.92        2.58     85.28 o 
 -10   0   8       66.34      100.39     53.55 o 
  -9   0   8      638.71      708.95    105.92 o 
  -8   0   8       36.04       24.91     42.55 o 
  -7   0   8      107.31      124.69     46.14 o 
  -6   0   8     1210.24     1289.65     94.74 o 
  -5   0   8       59.98       72.16     34.71 o 
  -4   0   8      159.67      168.79     45.39 o 
  -3   0   8     6370.65     6108.84    171.18 o 
  -2   0   8        2.51       -6.72     20.01 o 
  -1   0   8       75.73      130.42     36.84 o 
   0   0   8     2307.38     2280.06    100.76 o 
   1   0   8     2143.75     1871.16     92.57 o 
   2   0   8      942.79      813.07     63.97 o 
   3   0   8     2325.86     2174.83    100.34 o 
   4   0   8     1409.93     1450.98     83.18 o 
   5   0   8     1313.49     1300.05     76.50 o 
   6   0   8      831.61      818.23    101.91 o 
   7   0   8      200.84      228.62     78.12 o 
   8   0   8       54.29       20.17     48.45 o 
   9   0   8      146.37      178.40     78.88 o 
  10   0   8        0.98      -12.20     55.21 o 
  11   0   8      117.58      130.96     86.59 o 
  12   0   8       34.42      -15.92     64.01 o 
 -11   1   8        0.81       30.74     74.58 o 
 -10   1   8       51.87       70.78     63.45 o 
  -9   1   8      513.02      532.68     81.04 o 
  -8   1   8       22.33       37.25     40.65 o 
  -7   1   8      321.57      350.37     67.05 o 
  -6   1   8     1650.64     1692.95    106.60 o 
  -5   1   8     1496.98     1377.41     91.41 o 
  -4   1   8      378.86      455.17     53.83 o 
  -3   1   8     2204.35     2050.58     99.26 o 
  -2   1   8       64.65       67.70     29.41 o 
  -1   1   8     3191.80     3117.61    114.39 o 
   0   1   8     1711.95     1556.79     82.22 o 
   1   1   8      355.40      358.60     44.53 o 
   2   1   8     7063.17     6904.69    169.03 o 
   3   1   8      787.18      819.73     62.59 o 
   4   1   8      116.54      109.31     33.40 o 
   5   1   8     2425.48     2539.51    100.13 o 
   6   1   8      581.72      517.82     82.59 o 
   7   1   8        0.53       -9.52     35.10 o 
   8   1   8     1965.37     1938.09    162.77 o 
   9   1   8      152.67       91.48     65.83 o 
  10   1   8      161.85      132.12     73.19 o 
  11   1   8      426.98      463.98    123.34 o 
  12   1   8      114.63       65.40     71.09 o 
 -10   2   8       23.92       49.51     59.20 o 
  -9   2   8       23.52       21.10     50.20 o 
  -8   2   8      142.69      169.70     56.04 o 
  -7   2   8      361.54      401.78     67.66 o 
  -6   2   8       16.53       14.65     33.81 o 
  -5   2   8      138.79      222.89     52.55 o 
  -4   2   8     1301.47     1310.50     99.78 o 
  -3   2   8      784.06      808.40     69.63 o 
  -2   2   8       32.56       50.46     26.83 o 
  -1   2   8     2981.29     2649.04    101.02 o 
   0   2   8     1482.67     1630.26     81.05 o 
   1   2   8      905.06     1018.14     66.20 o 
   2   2   8      413.74      396.00     45.63 o 
   3   2   8      742.87      772.31     59.74 o 
   4   2   8       50.77       80.07     29.05 o 
   5   2   8     2643.93     2789.78    104.26 o 
   6   2   8       53.82       49.11     21.85 o 
   7   2   8      147.89      206.69     71.91 o 
   8   2   8     1197.06      924.83    114.60 o 
   9   2   8        3.00        7.44     45.18 o 
  10   2   8       13.72       85.43     61.20 o 
  11   2   8      277.50      209.61     82.62 o 
  12   2   8        4.40      -27.36     61.73 o 
  13   2   8        4.94       35.58    111.26 o 
 -10   3   8        6.00       45.19     60.05 o 
  -9   3   8      128.40      189.95     78.55 o 
  -8   3   8      283.44      234.91     80.76 o 
  -7   3   8        0.20       19.46     46.71 o 
  -6   3   8      532.20      555.03     70.41 o 
  -5   3   8      393.90      385.09     54.92 o 
  -4   3   8      161.30      178.81     43.43 o 
  -3   3   8     1172.56     1209.17     71.93 o 
  -2   3   8      728.83      720.49     53.07 o 
  -1   3   8      375.15      466.00     42.51 o 
   0   3   8      297.48      228.80     38.25 o 
   1   3   8      196.10      190.25     39.23 o 
   2   3   8      761.98      778.41     58.37 o 
   3   3   8     1725.52     1704.19     84.31 o 
   4   3   8      178.93      137.36     35.55 o 
   5   3   8       19.12       -5.29     21.33 o 
   6   3   8      474.20      494.38     47.65 o 
   7   3   8        0.31      -12.57     37.05 o 
   8   3   8      381.64      340.06     89.03 o 
   9   3   8      103.00      126.85     62.37 o 
  10   3   8        3.00       35.13     50.96 o 
  11   3   8       49.67       66.04     63.01 o 
  12   3   8       82.16      119.77     67.56 o 
  13   3   8       17.72       15.71     56.80 o 
 -10   4   8        0.27       -0.58     58.96 o 
  -9   4   8      228.02      183.39     90.81 o 
  -8   4   8       23.46       44.27     55.42 o 
  -7   4   8        3.54       39.43     51.03 o 
  -6   4   8      397.08      303.13     88.81 o 
  -5   4   8       20.87       11.71     37.00 o 
  -4   4   8      828.08      730.91    134.05 o 
  -3   4   8     2225.84     1886.46    216.51 o 
  -2   4   8       73.30      104.00     48.30 o 
  -1   4   8     1136.84     1125.85     98.66 o 
   0   4   8     4736.88     4924.32    260.79 o 
   1   4   8      362.43      338.14     40.27 o 
   2   4   8      863.67      821.45     57.56 o 
   3   4   8       10.59       17.31     22.13 o 
   4   4   8      134.95      190.38     41.72 o 
   5   4   8     1497.49     1471.72     82.83 o 
   6   4   8     1124.77      955.19     67.93 o 
   7   4   8      134.47      114.23     34.02 o 
   8   4   8      274.19      323.26     85.89 o 
   9   4   8      172.01      218.53     80.88 o 
  10   4   8        3.67        6.31     40.22 o 
  11   4   8      142.48      222.70     87.12 o 
  12   4   8       30.50       72.79     65.04 o 
  13   4   8        1.28       -9.95     64.88 o 
  -9   5   8        6.35       40.52     59.94 o 
  -8   5   8      491.16      488.42    115.10 o 
  -7   5   8       26.75       13.69     49.50 o 
  -6   5   8        6.63      -39.55     41.54 o 
  -5   5   8        2.53      -33.23     33.23 o 
  -4   5   8        6.23       -1.68     38.46 o 
  -3   5   8      153.46      178.73     63.32 o 
  -2   5   8     1507.87     1484.38    125.50 o 
  -1   5   8      783.59      656.27     81.43 o 
   0   5   8     1397.67     1175.82    103.71 o 
   1   5   8      390.40      345.40     72.51 o 
   2   5   8      113.78      106.61     30.10 o 
   3   5   8      214.17      324.39     47.05 o 
   4   5   8      234.45      297.04     51.02 o 
   5   5   8      503.48      400.14     49.50 o 
   6   5   8      564.83      583.24     60.51 o 
   7   5   8      145.99      129.63     40.25 o 
   8   5   8      169.29      218.63     75.26 o 
   9   5   8      157.09      134.13     65.97 o 
  10   5   8        2.72       56.04     53.20 o 
  11   5   8       65.94      118.39     69.94 o 
  12   5   8        6.98       -3.73     64.26 o 
  13   5   8       25.66       25.32     54.59 o 
  -9   6   8       94.79       70.14     78.50 o 
  -8   6   8      917.73     1076.80    140.80 o 
  -7   6   8       39.92       43.21     63.69 o 
  -6   6   8      839.54      827.42    233.25 o 
  -5   6   8        6.83       16.97     48.63 o 
  -4   6   8      213.92      136.21     63.64 o 
  -3   6   8      118.79      107.90     55.33 o 
  -2   6   8     2427.93     2418.66    160.22 o 
  -1   6   8      171.18      154.99     60.00 o 
   0   6   8     6660.95     6254.14    523.58 o 
   1   6   8     3391.58     3366.81    219.94 o 
   2   6   8      510.54      508.56     48.57 o 
   3   6   8     2178.49     2102.61     94.89 o 
   4   6   8     2399.67     2589.71    110.85 o 
   5   6   8       76.08       81.82     36.71 o 
   6   6   8     1727.45     1724.21     99.06 o 
   7   6   8      455.22      534.48     62.34 o 
   8   6   8       31.83       32.93     33.64 o 
   9   6   8      432.29      645.80     95.83 o 
  10   6   8        3.43      -12.25     37.80 o 
  11   6   8        5.33       17.86     48.48 o 
  12   6   8      434.88      427.85    111.94 o 
  13   6   8        8.53        0.49     54.59 o 
  -8   7   8       67.60       83.97     71.46 o 
  -7   7   8        0.32        0.21     53.11 o 
  -6   7   8      357.09      271.59     92.15 o 
  -5   7   8       38.90       87.08     55.92 o 
  -4   7   8       21.88        6.68     45.27 o 
  -3   7   8     1109.67     1119.81    219.53 o 
  -2   7   8       82.15       77.90     53.30 o 
  -1   7   8        7.68        1.29     40.77 o 
   0   7   8      935.90      832.04     97.89 o 
   1   7   8        0.84      -14.64     33.88 o 
   2   7   8      196.99      215.04     36.85 o 
   3   7   8     3707.92     3756.96    128.79 o 
   4   7   8       25.29       25.03     31.23 o 
   5   7   8        6.16        6.93     30.81 o 
   6   7   8     2773.91     2864.57    130.70 o 
   7   7   8      970.04      876.19     79.17 o 
   8   7   8     1259.82     1196.07     93.66 o 
   9   7   8      700.04      893.41    111.74 o 
  10   7   8       23.61       39.00     47.82 o 
  11   7   8      165.85      172.03     80.24 o 
  12   7   8      297.63      233.88     84.32 o 
  13   7   8        0.40       72.93     66.63 o 
  -8   8   8       94.21      100.15     78.44 o 
  -7   8   8      144.89       50.71     68.84 o 
  -6   8   8       67.41       58.24     58.01 o 
  -5   8   8      118.55      138.68     69.62 o 
  -4   8   8      310.52      239.59     79.56 o 
  -3   8   8      156.88      214.51     73.75 o 
  -2   8   8     1083.47      924.65    172.74 o 
  -1   8   8      101.46      121.46     61.67 o 
   0   8   8      708.27      678.55     95.61 o 
   1   8   8      417.11      428.50     83.20 o 
   2   8   8       71.20       45.40     47.44 o 
   3   8   8      114.01      138.90     40.69 o 
   4   8   8      924.79      849.66     72.01 o 
   5   8   8      303.85      364.85     58.72 o 
   6   8   8        3.29       22.47     33.27 o 
   7   8   8      703.70      825.34     80.51 o 
   8   8   8       13.69       25.26     44.46 o 
   9   8   8       56.35       29.29     38.36 o 
  10   8   8        0.47       -1.49     51.66 o 
  11   8   8        1.79       50.02     57.54 o 
  12   8   8       17.40        1.37     53.33 o 
  13   8   8        1.17       41.39     66.92 o 
  -7   9   8      107.37      104.63     72.51 o 
  -6   9   8        4.61       31.99     51.43 o 
  -5   9   8      624.09      596.66    114.48 o 
  -4   9   8       21.95       38.52     52.56 o 
  -3   9   8       74.64       97.80     61.38 o 
  -2   9   8     1151.44     1319.90    137.20 o 
  -1   9   8      554.97      514.70    109.85 o 
   0   9   8      179.34      192.48     70.70 o 
   1   9   8     1508.97     1428.64    133.13 o 
   2   9   8       49.07       61.42     55.53 o 
   3   9   8        8.29       26.07     30.72 o 
   4   9   8        8.42       34.70     31.80 o 
   5   9   8       12.84       16.69     31.38 o 
   6   9   8      301.05      350.87     62.97 o 
   7   9   8      486.54      518.92     70.91 o 
   8   9   8       19.48       17.75     35.17 o 
   9   9   8      360.68      423.31     74.73 o 
  10   9   8       22.99        7.66     77.78 o 
  11   9   8        1.03       69.78     58.44 o 
  12   9   8       16.37       40.71     67.82 o 
  -6  10   8       29.88      -24.47     65.88 o 
  -5  10   8      505.46      540.93    113.96 o 
  -4  10   8        7.90       24.21     58.06 o 
  -3  10   8      106.81      179.13     77.95 o 
  -2  10   8      199.05      323.41     94.59 o 
  -1  10   8      282.97      247.66     82.17 o 
   0  10   8      176.42      255.69     81.15 o 
   1  10   8      303.20      260.04     82.94 o 
   2  10   8       35.16       65.54     56.52 o 
   3  10   8      193.61      260.49     82.50 o 
   4  10   8       67.97        5.67     47.75 o 
   5  10   8      251.25      300.50     64.83 o 
   6  10   8      359.53      399.27     74.49 o 
   7  10   8      120.19      118.09     47.63 o 
   8  10   8       19.82       49.09     39.77 o 
   9  10   8      611.16      599.85     86.03 o 
  10  10   8        1.35       33.63     57.90 o 
  11  10   8       12.71       20.19     54.72 o 
  12  10   8       84.19      133.39     66.89 o 
  -5  11   8       81.08       99.05     79.58 o 
  -4  11   8      413.18      486.57    121.01 o 
  -3  11   8       35.33       18.81     59.16 o 
  -2  11   8      197.28      282.64     94.67 o 
  -1  11   8      395.12      380.37     99.37 o 
   0  11   8       45.48      158.40     73.02 o 
   1  11   8      152.89      189.47     71.96 o 
   2  11   8        8.52        0.63     44.23 o 
   3  11   8      246.90      204.34     77.54 o 
   4  11   8      839.13      770.13    112.98 o 
   5  11   8      372.84      365.59     97.81 o 
   6  11   8       10.44       42.92     42.05 o 
   7  11   8      266.98      217.77     63.28 o 
   8  11   8       11.83       -1.14     42.06 o 
   9  11   8        2.71       -1.43     42.18 o 
  10  11   8        9.11       10.77     47.24 o 
  11  11   8        0.18      -69.22     79.23 o 
  -3  12   8       78.45       83.87     69.02 o 
  -2  12   8      958.02     1068.40    143.80 o 
  -1  12   8      167.28      195.56     80.58 o 
   0  12   8       52.83       30.71     59.43 o 
   1  12   8      665.54      757.17    112.95 o 
   2  12   8      313.04      297.63     95.97 o 
   3  12   8      638.90      590.46    105.53 o 
   4  12   8      226.10      225.10     83.68 o 
   5  12   8       29.08       89.20     60.25 o 
   6  12   8      219.44      225.70     82.00 o 
   7  12   8      612.94      642.70     93.36 o 
   8  12   8      138.39       94.54     54.69 o 
   9  12   8      117.60      115.34     74.72 o 
  10  12   8      157.74      257.37     94.58 o 
  -2  13   8       51.50      115.29    120.05 o 
  -1  13   8        1.83       16.10     59.43 o 
   0  13   8        0.10       67.13     66.70 o 
   1  13   8      315.76      353.58    111.99 o 
   2  13   8        2.79       28.17     57.82 o 
   3  13   8      101.31       99.86     64.61 o 
   4  13   8      164.58      209.52     84.36 o 
   5  13   8       33.29       25.02     56.82 o 
   6  13   8        1.28       36.81     58.07 o 
   7  13   8       11.13       69.55     93.11 o 
   8  13   8        2.16      -24.93     71.24 o 
   9  13   8       48.45       53.45     67.22 o 
   1  14   8       30.60       59.01     65.28 o 
   2  14   8      569.36      689.40    130.58 o 
   3  14   8       30.60       50.06     66.24 o 
   4  14   8        1.97      -25.98     69.87 o 
   5  14   8      187.24      265.04    141.35 o 
   6  14   8        2.53       51.72    101.25 o 
   7  14   8       58.35        4.52     86.81 o 
  -3  -9   9       56.36       51.40     70.12 o 
  -2  -9   9        1.97       10.04     62.21 o 
  -1  -9   9      238.92      289.93    104.27 o 
   0  -9   9       47.97        3.95     82.86 o 
  -6  -8   9      124.88      114.52     82.75 o 
  -5  -8   9        8.23        0.76     47.18 o 
  -4  -8   9      186.01      158.74     84.11 o 
  -3  -8   9       50.19       97.63     73.29 o 
  -2  -8   9        0.37      -13.22     48.54 o 
  -1  -8   9       13.52       65.62     65.01 o 
   0  -8   9      480.65      478.27    127.47 o 
   1  -8   9      155.67      120.36     73.51 o 
   2  -8   9      258.16      291.73    142.76 o 
   3  -8   9       87.09       68.82    113.76 o 
  -7  -7   9        4.60      -29.32     55.73 o 
  -6  -7   9      336.81      372.13    228.21 o 
  -5  -7   9        1.25       17.35     59.21 o 
  -4  -7   9       23.00       38.54     52.54 o 
  -3  -7   9      846.17      766.61    123.75 o 
  -2  -7   9       17.87      -19.20     51.57 o 
  -1  -7   9      864.09      859.67    124.98 o 
   0  -7   9     2704.07     2585.73    205.65 o 
   1  -7   9       21.03       53.36     57.90 o 
   2  -7   9       89.64       58.31     64.77 o 
   3  -7   9      436.19      598.54    149.99 o 
   4  -7   9        1.14      -10.65     92.94 o 
   5  -7   9      166.41      131.35    124.81 o 
  -8  -6   9       14.15        1.40     58.76 o 
  -7  -6   9      214.83      265.96     96.17 o 
  -6  -6   9      575.63      557.90    133.25 o 
  -5  -6   9      152.57      158.44     72.64 o 
  -4  -6   9      102.28      121.16     68.61 o 
  -3  -6   9      618.60      567.68    107.75 o 
  -2  -6   9        0.21      -10.71     42.70 o 
  -1  -6   9       95.88       99.73     57.35 o 
   0  -6   9      807.77     1040.31    126.22 o 
   1  -6   9        0.03       51.03     58.36 o 
   2  -6   9      724.43      685.86    117.43 o 
   3  -6   9      213.33      177.60     79.03 o 
   4  -6   9       17.43       -8.71     88.83 o 
   5  -6   9      502.72      533.78    197.51 o 
   6  -6   9       91.15       84.12     77.94 o 
  -9  -5   9        2.48       35.41     59.41 o 
  -8  -5   9       86.39      132.43     73.83 o 
  -7  -5   9      100.97       89.83     71.12 o 
  -6  -5   9       49.25      113.36     66.64 o 
  -5  -5   9      242.34      491.94    115.42 o 
  -4  -5   9      136.01      191.49     75.00 o 
  -3  -5   9       90.11      117.20     61.86 o 
  -2  -5   9       99.42      143.49     62.70 o 
  -1  -5   9       38.90      160.06     67.65 o 
   0  -5   9        6.98       49.23     50.38 o 
   1  -5   9      108.75      124.22     59.80 o 
   2  -5   9       16.16       31.68     48.15 o 
   3  -5   9       58.85      174.34     57.01 o 
   4  -5   9        1.37       16.75     52.06 o 
   5  -5   9       36.81       44.68     62.17 o 
   6  -5   9      141.39      245.00     96.47 o 
   7  -5   9       29.18       33.24     70.26 o 
   8  -5   9       37.47       15.84     71.41 o 
  -9  -4   9       38.00       83.07     70.10 o 
  -8  -4   9      120.27      132.56     79.87 o 
  -7  -4   9        0.06       42.83     53.08 o 
  -6  -4   9      358.44      358.93    111.82 o 
  -5  -4   9      250.90      307.85     94.68 o 
  -4  -4   9        0.79        6.19     39.39 o 
  -3  -4   9     1052.34      922.97    117.49 o 
  -2  -4   9       12.05        5.79     40.28 o 
  -1  -4   9       47.03       62.91     50.86 o 
   0  -4   9     1086.78     1208.79    124.85 o 
   1  -4   9      592.67      638.57     75.09 o 
   2  -4   9       12.18       19.52     31.74 o 
   3  -4   9      248.23      278.83     63.00 o 
   4  -4   9      169.46      134.77     47.57 o 
   5  -4   9       30.39       66.36     58.79 o 
   6  -4   9      959.76      855.17    126.00 o 
   7  -4   9      404.72      347.96    109.61 o 
   8  -4   9       62.42       67.88     81.39 o 
   9  -4   9      286.41      348.26    120.20 o 
 -10  -3   9        0.20       12.17     66.36 o 
  -9  -3   9      123.33      162.80     82.92 o 
  -8  -3   9       30.51       23.06     52.80 o 
  -7  -3   9        2.65       56.95     58.15 o 
  -6  -3   9       22.10       -8.24     43.09 o 
  -5  -3   9      619.25      568.37     95.64 o 
  -4  -3   9       64.93      107.11     58.65 o 
  -3  -3   9      528.38      584.53     98.51 o 
  -2  -3   9       24.97       39.06     45.59 o 
  -1  -3   9      406.48      373.51     57.12 o 
   0  -3   9      568.75      597.13     63.62 o 
   1  -3   9      395.43      397.68     57.76 o 
   2  -3   9      204.65      279.94     59.59 o 
   3  -3   9     2239.04     1991.90    135.56 o 
   4  -3   9      129.69      183.20     53.04 o 
   5  -3   9       24.42       37.67     47.24 o 
   6  -3   9      156.93      157.58     79.12 o 
   7  -3   9       12.41      -49.50     49.50 o 
   8  -3   9      373.98      236.74     98.13 o 
   9  -3   9       51.16       92.03     77.26 o 
  10  -3   9       10.48       -5.18     68.30 o 
 -10  -2   9       35.51       90.96     70.68 o 
  -9  -2   9        7.38       11.96     59.32 o 
  -8  -2   9      117.33      197.35    111.90 o 
  -7  -2   9       94.60       92.86     78.83 o 
  -6  -2   9      253.37      157.01     71.77 o 
  -5  -2   9      614.33      737.93    102.30 o 
  -4  -2   9       27.16       13.15     39.55 o 
  -3  -2   9       59.66       44.15     31.33 o 
  -2  -2   9     1389.40     1482.06    143.21 o 
  -1  -2   9      420.33      440.27     57.16 o 
   0  -2   9       96.54      136.52     42.85 o 
   1  -2   9     2532.62     2456.31    119.29 o 
   2  -2   9       94.07       74.12     38.13 o 
   3  -2   9      161.32      144.51     46.95 o 
   4  -2   9     1808.42     1855.56    109.57 o 
   5  -2   9      272.86      266.51     82.70 o 
   6  -2   9      134.88      205.39     72.76 o 
   7  -2   9       13.07       47.61     65.59 o 
   8  -2   9       92.38       48.08     67.30 o 
   9  -2   9       79.32       73.69     73.34 o 
  10  -2   9        4.32       -5.65     65.03 o 
 -10  -1   9        0.44       83.12     67.45 o 
  -9  -1   9       53.58      110.84     64.75 o 
  -8  -1   9      313.72      359.30     92.78 o 
  -7  -1   9       36.44       87.34     63.17 o 
  -6  -1   9     1743.36     1741.43    111.47 o 
  -5  -1   9     2485.15     2170.71    118.12 o 
  -4  -1   9        0.89       24.87     30.89 o 
  -3  -1   9      573.37      575.99     61.53 o 
  -2  -1   9      480.47      496.67     57.51 o 
  -1  -1   9       81.38      121.55     38.91 o 
   0  -1   9     1346.45     1377.75     87.30 o 
   1  -1   9     2792.08     2883.64    125.04 o 
   2  -1   9      569.79      549.82     60.61 o 
   3  -1   9     2135.88     2061.32    109.32 o 
   4  -1   9      933.82      943.31     76.82 o 
   5  -1   9      173.83      138.91     63.78 o 
   6  -1   9     1475.55     1650.73    147.73 o 
   7  -1   9      275.77      298.10     90.79 o 
   8  -1   9        2.66       43.59     56.92 o 
   9  -1   9      576.36      726.46    132.33 o 
  10  -1   9      129.14      112.55     78.04 o 
  11  -1   9       37.68       48.85     76.96 o 
 -10   0   9       61.43       98.11     88.91 o 
  -9   0   9        2.29       19.04     51.09 o 
  -8   0   9      172.96      167.48     56.81 o 
  -7   0   9      158.88      216.74     57.97 o 
  -6   0   9      123.81      144.94     49.84 o 
  -5   0   9      478.11      543.37     68.06 o 
  -4   0   9       17.31       37.09     29.31 o 
  -3   0   9      198.74      196.69     48.25 o 
  -2   0   9      395.92      308.03     55.43 o 
  -1   0   9      366.93      321.39     53.02 o 
   0   0   9     1749.68     1895.63     99.18 o 
   1   0   9      417.46      438.55     53.22 o 
   2   0   9      127.50      147.85     42.75 o 
   3   0   9     1466.55     1317.57     85.05 o 
   4   0   9        7.13       30.62     30.80 o 
   5   0   9        2.86       17.13     26.63 o 
   6   0   9      124.90      243.83     75.84 o 
   7   0   9      221.53      234.03     81.89 o 
   8   0   9       78.63      167.78     73.68 o 
   9   0   9      173.26      278.25     92.80 o 
  10   0   9        3.50       25.46     66.12 o 
  11   0   9       35.84       12.19     66.72 o 
 -10   1   9       12.87       65.58     71.21 o 
  -9   1   9       57.42       49.10     57.05 o 
  -8   1   9      278.09      291.53     70.07 o 
  -7   1   9      270.34      373.90     71.84 o 
  -6   1   9      795.36      745.58     76.63 o 
  -5   1   9       26.96       55.53     37.88 o 
  -4   1   9     1284.61     1204.34     85.99 o 
  -3   1   9       20.23        9.10     25.33 o 
  -2   1   9      936.92      945.19     71.79 o 
  -1   1   9      274.51      331.74     50.59 o 
   0   1   9      952.73      815.24     65.83 o 
   1   1   9     2233.08     2244.04    104.94 o 
   2   1   9      199.30      239.49     48.25 o 
   3   1   9      128.94      109.94     36.70 o 
   4   1   9     4284.58     4425.09    146.25 o 
   5   1   9      289.80      303.07     48.33 o 
   6   1   9       15.44       32.96     42.50 o 
   7   1   9     1130.66      980.50    116.33 o 
   8   1   9        1.60       -2.12     44.84 o 
   9   1   9      282.10      248.70     87.40 o 
  10   1   9      258.38      183.63     78.14 o 
  11   1   9      110.70       82.47     69.73 o 
  12   1   9        4.50      -21.17     72.47 o 
 -10   2   9       32.78       36.51     69.87 o 
  -9   2   9        0.14       25.55     56.44 o 
  -8   2   9      453.98      525.18    111.24 o 
  -7   2   9       21.22       14.84     43.44 o 
  -6   2   9        5.96       42.14     36.49 o 
  -5   2   9     3075.14     2983.02    134.83 o 
  -4   2   9      194.90      208.48     47.95 o 
  -3   2   9      620.62      569.64     58.42 o 
  -2   2   9     2919.29     2886.66    127.08 o 
  -1   2   9       19.45       14.47     24.81 o 
   0   2   9       52.34       49.64     28.25 o 
   1   2   9     1821.90     1858.70     93.51 o 
   2   2   9      117.82       95.97     34.22 o 
   3   2   9     3211.42     3289.80    124.05 o 
   4   2   9     2531.45     2562.42    110.46 o 
   5   2   9      114.67      159.22     41.51 o 
   6   2   9      124.77      151.29     79.95 o 
   7   2   9     1208.31     1135.43    138.41 o 
   8   2   9       16.59      -12.13     41.89 o 
   9   2   9      647.95      619.04    104.35 o 
  10   2   9      838.03      819.60    123.71 o 
  11   2   9       78.48       57.85     62.27 o 
  12   2   9      134.62      147.05     85.22 o 
 -10   3   9       23.56       73.32     72.04 o 
  -9   3   9       20.14       24.80     59.13 o 
  -8   3   9       13.97       54.61     58.63 o 
  -7   3   9       83.07      130.44     66.57 o 
  -6   3   9        4.45        2.76     38.52 o 
  -5   3   9       80.34       26.76     40.90 o 
  -4   3   9      630.52      661.49     64.67 o 
  -3   3   9     1179.47     1198.34     75.98 o 
  -2   3   9      784.07      855.11     61.99 o 
  -1   3   9      166.79      164.12     36.56 o 
   0   3   9      250.40      238.10     41.68 o 
   1   3   9      738.86      760.79     60.98 o 
   2   3   9      287.87      378.67     50.14 o 
   3   3   9       58.24       89.20     34.20 o 
   4   3   9        0.37       15.16     24.65 o 
   5   3   9       32.46       29.61     27.12 o 
   6   3   9      255.45      239.86     44.22 o 
   7   3   9      412.99      355.63     89.11 o 
   8   3   9       49.79        6.98     39.35 o 
   9   3   9     1300.13     1239.97    136.95 o 
  10   3   9        0.11       41.42     53.41 o 
  11   3   9       22.13       27.05     58.37 o 
  12   3   9       79.10       86.84     68.88 o 
  -9   4   9       10.52       16.05     49.68 o 
  -8   4   9      110.05      122.49     65.39 o 
  -7   4   9      523.37      680.55    123.89 o 
  -6   4   9       41.36      -11.42     44.13 o 
  -5   4   9       38.32       56.01     49.64 o 
  -4   4   9     1375.62     1438.87    130.57 o 
  -3   4   9        4.22        8.70     33.73 o 
  -2   4   9      944.18      829.60     69.90 o 
  -1   4   9     2049.30     2065.96    138.15 o 
   0   4   9      198.92      208.66     35.47 o 
   1   4   9      509.82      547.20     50.45 o 
   2   4   9        8.07       25.53     22.89 o 
   3   4   9       48.07       85.13     31.33 o 
   4   4   9       41.01       63.39     30.64 o 
   5   4   9     1284.18     1252.48     80.41 o 
   6   4   9       52.28       36.99     29.45 o 
   7   4   9      617.06      633.56     93.10 o 
   8   4   9        4.70       10.22     38.35 o 
   9   4   9      164.13      172.69     67.05 o 
  10   4   9      160.67      238.06     78.18 o 
  11   4   9       51.62       66.71     61.76 o 
  12   4   9        4.27      -29.22     57.31 o 
  13   4   9       82.33       34.83     62.10 o 
  -9   5   9       13.92       35.48     64.33 o 
  -8   5   9      127.63      157.79     78.64 o 
  -7   5   9      217.30      269.55     88.41 o 
  -6   5   9        8.40       18.99     48.44 o 
  -5   5   9      261.92      291.21     85.83 o 
  -4   5   9     1743.43     1326.92    130.87 o 
  -3   5   9        7.19       10.42     40.11 o 
  -2   5   9     2141.14     1926.65    142.09 o 
  -1   5   9      496.83      464.15     74.54 o 
   0   5   9      468.96      385.20     73.63 o 
   1   5   9     3963.77     3845.89    108.72 o 
   2   5   9       18.01       77.95     28.81 o 
   3   5   9        0.15       46.14     28.17 o 
   4   5   9     1383.16     1466.81     86.48 o 
   5   5   9      561.33      630.30     61.35 o 
   6   5   9        4.77        9.18     26.63 o 
   7   5   9      533.87      655.34     65.78 o 
   8   5   9       61.13       13.87     44.15 o 
   9   5   9       12.87        2.60     40.63 o 
  10   5   9      496.12      626.38    102.33 o 
  11   5   9      242.03      209.15     80.21 o 
  12   5   9       65.07      116.72     76.02 o 
  13   5   9       77.14      135.37     79.89 o 
  -8   6   9        9.90       51.09     66.58 o 
  -7   6   9      262.76      217.46     86.14 o 
  -6   6   9        1.93       19.36     48.97 o 
  -5   6   9        4.59      -10.93     41.12 o 
  -4   6   9        7.55        3.14     47.84 o 
  -3   6   9        1.42       23.43     44.10 o 
  -2   6   9      237.19      230.44     74.93 o 
  -1   6   9      414.61      377.92     85.84 o 
   0   6   9       51.70       47.64     39.14 o 
   1   6   9       94.04       97.89     48.96 o 
   2   6   9     1050.10      990.69     71.14 o 
   3   6   9       69.26      118.11     36.10 o 
   4   6   9      476.17      564.01     58.22 o 
   5   6   9      465.36      455.68     59.70 o 
   6   6   9      203.38      207.54     50.08 o 
   7   6   9      522.19      565.24     67.28 o 
   8   6   9      333.59      395.67     93.90 o 
   9   6   9        0.78      -22.99     46.74 o 
  10   6   9       76.52       65.38     56.49 o 
  11   6   9      109.96      127.82     69.70 o 
  12   6   9       13.86        5.64     56.46 o 
  13   6   9        0.03      109.82     74.35 o 
  -8   7   9       31.07       44.04     73.15 o 
  -7   7   9      420.30      491.98    123.28 o 
  -6   7   9      233.32      299.16     97.14 o 
  -5   7   9       41.32       24.32     53.21 o 
  -4   7   9      174.46      162.43     65.59 o 
  -3   7   9       13.73       16.68     48.62 o 
  -2   7   9      546.19      498.25    106.15 o 
  -1   7   9      500.46      539.47     86.56 o 
   0   7   9      816.77      740.22     97.45 o 
   1   7   9      781.06      744.45     93.43 o 
   2   7   9     3306.35     3472.56    168.71 o 
   3   7   9       17.27       13.03     25.73 o 
   4   7   9       93.97       82.08     37.64 o 
   5   7   9     3001.46     2938.17    130.17 o 
   6   7   9      699.85      670.21     70.13 o 
   7   7   9     1129.81     1125.40     90.04 o 
   8   7   9      447.11      477.19     66.97 o 
   9   7   9        0.77      -12.21     42.85 o 
  10   7   9      329.16      255.74     81.35 o 
  11   7   9      244.10      289.82     92.01 o 
  12   7   9       10.28       71.38     65.09 o 
  13   7   9      170.63      122.92     80.18 o 
  -7   8   9       65.79       52.39     63.17 o 
  -6   8   9       23.59       27.71     64.84 o 
  -5   8   9        1.54       -7.57     46.52 o 
  -4   8   9      699.76      752.72    110.67 o 
  -3   8   9      147.80      166.36     69.22 o 
  -2   8   9     1009.51      933.70    115.60 o 
  -1   8   9      331.82      228.83     80.43 o 
   0   8   9        1.57       23.47     43.34 o 
   1   8   9      359.10      393.72     93.22 o 
   2   8   9      457.84      544.86     83.70 o 
   3   8   9       38.34       39.96     31.50 o 
   4   8   9     1135.69     1096.85     81.51 o 
   5   8   9      521.74      597.95     69.29 o 
   6   8   9       65.19       97.42     43.44 o 
   7   8   9      604.30      672.35     74.64 o 
   8   8   9      284.42      250.54     59.40 o 
   9   8   9       27.71       60.20     54.81 o 
  10   8   9      148.52      205.97     78.55 o 
  11   8   9       11.18       45.40     55.21 o 
  12   8   9       50.70       29.56     61.63 o 
  -6   9   9      262.38      172.45     82.37 o 
  -5   9   9       45.51       99.82     75.07 o 
  -4   9   9        0.46       33.75     52.31 o 
  -3   9   9      729.74      701.95    107.67 o 
  -2   9   9       47.09       90.46     56.86 o 
  -1   9   9       23.03       36.67     50.60 o 
   0   9   9      495.39      536.90    114.32 o 
   1   9   9       24.96       24.42     45.50 o 
   2   9   9      405.83      480.93     92.80 o 
   3   9   9       63.01       81.70     52.84 o 
   4   9   9     1262.03     1239.41    125.63 o 
   5   9   9        7.94       38.51     35.67 o 
   6   9   9       11.70        9.38     45.51 o 
   7   9   9      318.96      440.69     98.82 o 
   8   9   9      517.68      542.09     71.33 o 
   9   9   9       43.93       55.06     42.76 o 
  10   9   9       14.46       78.16     63.37 o 
  11   9   9        0.50       83.06     56.69 o 
  12   9   9       27.56       49.99     62.52 o 
  -5  10   9       12.76       48.66     63.84 o 
  -4  10   9      283.20      327.54    103.33 o 
  -3  10   9       59.17      141.13     75.07 o 
  -2  10   9      458.56      578.74    122.47 o 
  -1  10   9      601.67      570.17    109.73 o 
   0  10   9      450.57      550.75    103.60 o 
   1  10   9       15.57       20.97     43.74 o 
   2  10   9     1585.41     1660.36    150.12 o 
   3  10   9      136.14      199.38     77.03 o 
   4  10   9      230.18      260.34     80.84 o 
   5  10   9      312.89      356.32     93.62 o 
   6  10   9       71.61       83.29     40.68 o 
   7  10   9       95.06      166.95     54.37 o 
   8  10   9      860.86      827.91     90.13 o 
   9  10   9       10.32       22.52     51.23 o 
  10  10   9        0.56       98.08     65.51 o 
  11  10   9      150.69      227.76    122.63 o 
  12  10   9       26.96       63.67     83.10 o 
  -4  11   9      418.81      409.98    117.20 o 
  -3  11   9       45.29      127.36     73.26 o 
  -2  11   9      114.31       39.68     60.16 o 
  -1  11   9      278.30      400.44    108.32 o 
   0  11   9        6.44       20.78     50.86 o 
   1  11   9       20.37       21.79     46.74 o 
   2  11   9      564.80      681.39    106.16 o 
   3  11   9        9.47       23.24     44.70 o 
   4  11   9        7.87       45.23     52.40 o 
   5  11   9      174.29      299.32     87.82 o 
   6  11   9       25.44       26.86     50.46 o 
   7  11   9      203.70      244.31     78.08 o 
   8  11   9      198.14      260.39     67.96 o 
   9  11   9       12.31       -8.63     41.90 o 
  10  11   9       43.32       52.29     67.73 o 
  11  11   9       46.74       10.49     85.20 o 
  -3  12   9      634.09      688.75    146.16 o 
  -2  12   9       76.41      132.41     76.20 o 
  -1  12   9        0.51       -0.18     55.78 o 
   0  12   9      723.84      755.61    118.39 o 
   1  12   9       19.36       48.35     59.96 o 
   2  12   9       66.03       80.80     64.30 o 
   3  12   9      379.82      432.12    107.05 o 
   4  12   9        0.46       30.79     51.19 o 
   5  12   9        1.60       25.13     48.24 o 
   6  12   9      309.78      350.28     97.57 o 
   7  12   9        0.06       54.04     54.48 o 
   8  12   9       20.86       23.84     47.36 o 
   9  12   9       79.78      106.10     59.46 o 
  10  12   9        0.58       29.28     53.04 o 
  -1  13   9      141.89      124.84     82.16 o 
   0  13   9      264.78      388.87    113.49 o 
   1  13   9        3.45       21.78     72.01 o 
   2  13   9      460.79      478.26    117.88 o 
   3  13   9      344.07      301.18    152.93 o 
   4  13   9      264.37      218.41     87.04 o 
   5  13   9       87.99      116.58     73.87 o 
   6  13   9       69.01       95.89     68.27 o 
   7  13   9       87.82      143.97     83.46 o 
   8  13   9      237.17      251.00    134.50 o 
   9  13   9      194.94      247.61    134.82 o 
   1  14   9       22.45       60.81     63.40 o 
   2  14   9      109.01      153.96     79.61 o 
   3  14   9       11.46       43.42     65.59 o 
   4  14   9        8.86       66.84     71.22 o 
   5  14   9       98.91      188.24     85.20 o 
   6  14   9       10.84       32.60     99.24 o 
   7  14   9        3.94       -5.08     78.34 o 
  -4  -8  10       19.89       23.49     61.62 o 
  -3  -8  10       24.56       69.04     66.46 o 
  -2  -8  10      153.66      206.75     87.04 o 
  -1  -8  10      176.82      137.45     73.68 o 
   0  -8  10       16.23       12.32     60.93 o 
   1  -8  10      326.07      378.20    117.77 o 
  -6  -7  10        1.69       43.86     61.14 o 
  -5  -7  10        3.53       54.57     63.06 o 
  -4  -7  10      145.78      136.93     77.55 o 
  -3  -7  10       66.44       29.25     55.48 o 
  -2  -7  10        2.39       44.02     53.69 o 
  -1  -7  10      674.86      714.01    218.32 o 
   0  -7  10      107.71       80.15     63.55 o 
   1  -7  10      170.53      189.36     83.88 o 
   2  -7  10        4.94       37.90     64.24 o 
   3  -7  10       75.97      109.16    121.02 o 
   4  -7  10       26.63       29.85     97.95 o 
  -7  -6  10      230.64      207.16     87.09 o 
  -6  -6  10        9.36       48.17     61.38 o 
  -5  -6  10      258.53      369.88    109.80 o 
  -4  -6  10      193.76      194.02     81.27 o 
  -3  -6  10        4.99       44.49     54.40 o 
  -2  -6  10      594.25      667.53    121.76 o 
  -1  -6  10      533.52      603.37    115.73 o 
   0  -6  10       10.95       49.47     54.32 o 
   1  -6  10     1428.63     1389.92    149.50 o 
   2  -6  10       36.42       70.57     61.28 o 
   3  -6  10        2.47       33.43     61.60 o 
   4  -6  10      653.77      595.99    197.67 o 
   5  -6  10       38.97       55.11    112.95 o 
   6  -6  10       17.67      -35.10    101.98 o 
  -8  -5  10       13.54        3.31     58.98 o 
  -7  -5  10        8.91       20.09     66.12 o 
  -6  -5  10        3.65        6.39     57.15 o 
  -5  -5  10      749.53      765.14    119.29 o 
  -4  -5  10        0.87       12.52     54.05 o 
  -3  -5  10       54.87       51.78     55.78 o 
  -2  -5  10      768.77      762.66    111.38 o 
  -1  -5  10       16.89      -13.00     44.52 o 
   0  -5  10        4.06        6.75     44.82 o 
   1  -5  10      149.27      206.46     90.44 o 
   2  -5  10       17.70       32.81     45.96 o 
   3  -5  10      215.86      261.19     87.64 o 
   4  -5  10      255.89      424.87    160.15 o 
   5  -5  10       36.37       -0.52     60.50 o 
   6  -5  10      184.83      144.10     87.88 o 
   7  -5  10      110.49      107.12     85.65 o 
  -9  -4  10        7.28      -31.26     62.15 o 
  -8  -4  10       55.87       31.64     68.19 o 
  -7  -4  10      146.05      173.53     77.10 o 
  -6  -4  10       33.42       19.63     51.59 o 
  -5  -4  10       51.06       48.13     53.58 o 
  -4  -4  10      616.91      638.25    114.19 o 
  -3  -4  10      117.67      124.52     64.98 o 
  -2  -4  10       43.40       19.12     45.96 o 
  -1  -4  10      289.52      483.89     95.63 o 
   0  -4  10        0.19       51.43     45.19 o 
   1  -4  10        1.04       -8.78     39.58 o 
   2  -4  10       28.87       54.83     51.83 o 
   3  -4  10       28.99       33.90     34.79 o 
   4  -4  10        9.72       33.94     50.72 o 
   5  -4  10      124.81      180.02     75.10 o 
   6  -4  10       25.95       13.43     62.78 o 
   7  -4  10      123.61      141.14     88.92 o 
   8  -4  10      125.92      114.06     87.89 o 
  -9  -3  10        0.33       33.24     73.30 o 
  -8  -3  10       11.94       45.89     59.49 o 
  -7  -3  10      258.60      335.94     99.94 o 
  -6  -3  10       28.75        3.46     52.54 o 
  -5  -3  10        2.63       35.69     50.04 o 
  -4  -3  10      933.49      951.48    117.15 o 
  -3  -3  10        2.47        4.22     39.20 o 
  -2  -3  10     1067.50     1139.83    192.67 o 
  -1  -3  10      786.53      844.87    110.19 o 
   0  -3  10       99.91      114.29     60.67 o 
   1  -3  10      103.96      131.54     46.46 o 
   2  -3  10      862.46      917.59     83.65 o 
   3  -3  10        0.25       18.62     34.59 o 
   4  -3  10      128.22      176.05     51.32 o 
   5  -3  10      220.42      318.72     91.85 o 
   6  -3  10        4.96       40.42     57.67 o 
   7  -3  10      586.87      631.78    122.41 o 
   8  -3  10      345.29      249.98     99.99 o 
   9  -3  10        2.71       -1.78     68.25 o 
  -9  -2  10       35.69       84.76     65.02 o 
  -8  -2  10       67.22      105.94     69.21 o 
  -7  -2  10       49.49       26.71     69.14 o 
  -6  -2  10      161.19      296.05     86.11 o 
  -5  -2  10      143.36      141.44     63.99 o 
  -4  -2  10      300.00      361.57     93.87 o 
  -3  -2  10        3.91       19.57     41.63 o 
  -2  -2  10       32.34      164.47     53.91 o 
  -1  -2  10      323.29      292.85     53.49 o 
   0  -2  10      315.33      335.41     58.78 o 
   1  -2  10      162.87      242.33     56.26 o 
   2  -2  10       15.90       46.21     35.45 o 
   3  -2  10       18.87        7.98     33.17 o 
   4  -2  10     2298.04     2279.77    125.66 o 
   5  -2  10      195.07      127.90     62.08 o 
   6  -2  10       46.38       47.48     53.09 o 
   7  -2  10      313.35      374.47    104.84 o 
   8  -2  10       66.68       26.26     60.10 o 
   9  -2  10       15.71       -2.60     64.71 o 
  10  -2  10      174.86      213.89     99.44 o 
  -9  -1  10      143.54      243.69     90.43 o 
  -8  -1  10        2.13       51.39     55.39 o 
  -7  -1  10       67.70      112.70     61.43 o 
  -6  -1  10      566.10      595.37     96.96 o 
  -5  -1  10      944.20      748.55    103.60 o 
  -4  -1  10     1301.87     1247.51    118.40 o 
  -3  -1  10        5.02       14.85     33.34 o 
  -2  -1  10      334.57      284.38     58.02 o 
  -1  -1  10      372.43      369.04     59.56 o 
   0  -1  10      259.34      278.41     57.81 o 
   1  -1  10       24.22       51.70     33.00 o 
   2  -1  10     2332.49     2326.51    120.83 o 
   3  -1  10       56.34       41.47     33.97 o 
   4  -1  10       17.56       24.18     32.61 o 
   5  -1  10     1604.31     1417.91    134.42 o 
   6  -1  10       87.25      121.16     62.60 o 
   7  -1  10        1.29       36.70     51.26 o 
   8  -1  10      234.33      241.60     89.70 o 
   9  -1  10       20.58       14.12     56.09 o 
  10  -1  10       11.74       20.58     65.52 o 
 -10   0  10       25.45      126.18    111.26 o 
  -9   0  10       27.93      -23.56     84.39 o 
  -8   0  10        0.02       20.47     55.67 o 
  -7   0  10      295.70      432.70     78.72 o 
  -6   0  10      102.61       86.62     44.57 o 
  -5   0  10      734.60      624.09     70.71 o 
  -4   0  10     2470.46     2297.77    166.64 o 
  -3   0  10       20.20       22.99     33.05 o 
  -2   0  10      213.16      271.81     56.06 o 
  -1   0  10     1899.17     1904.42    105.82 o 
   0   0  10       40.42       67.16     35.22 o 
   1   0  10      342.93      275.24     81.33 o 
   2   0  10     2652.18     2423.38    119.18 o 
   3   0  10        3.90       26.55     28.03 o 
   4   0  10      251.75      313.18     61.37 o 
   5   0  10     1742.04     1899.32    106.85 o 
   6   0  10       40.71       33.76     41.49 o 
   7   0  10      168.92      172.83     76.81 o 
   8   0  10      505.59      647.30    109.76 o 
   9   0  10       75.79       15.34     58.30 o 
  10   0  10      148.76      127.38     78.52 o 
  11   0  10      266.91      274.88    100.82 o 
 -10   1  10        0.24      -36.71     95.45 o 
  -9   1  10       18.32       16.23     62.72 o 
  -8   1  10        3.01       29.24     58.49 o 
  -7   1  10      362.15      433.80     78.13 o 
  -6   1  10       60.80       81.18     43.84 o 
  -5   1  10      186.23      169.13     50.85 o 
  -4   1  10       20.60       20.58     31.93 o 
  -3   1  10      529.98      546.14     61.70 o 
  -2   1  10       15.60       30.36     30.90 o 
  -1   1  10      683.64      684.69     65.51 o 
   0   1  10      605.80      596.70     62.63 o 
   1   1  10       35.56       25.78     28.67 o 
   2   1  10      137.61      208.73     49.81 o 
   3   1  10      468.72      533.29     60.37 o 
   4   1  10      793.26      851.22     74.11 o 
   5   1  10        3.45        9.05     30.09 o 
   6   1  10      559.23      602.35    115.74 o 
   7   1  10      325.23      379.82     97.12 o 
   8   1  10      160.83      193.79     80.64 o 
   9   1  10        7.72       22.44     55.83 o 
  10   1  10       62.41      111.68     75.26 o 
  11   1  10        3.83       26.23     65.54 o 
  -9   2  10      110.26      138.61     76.25 o 
  -8   2  10        3.56       12.54     55.44 o 
  -7   2  10       25.74        4.37     47.47 o 
  -6   2  10      567.05      596.78     93.30 o 
  -5   2  10      121.81      114.48     45.83 o 
  -4   2  10        5.00        8.61     30.62 o 
  -3   2  10     3252.96     3084.09    131.07 o 
  -2   2  10       13.90       23.67     26.15 o 
  -1   2  10       60.62       90.81     45.39 o 
   0   2  10     1188.64     1048.26     77.57 o 
   1   2  10       56.24       72.19     35.31 o 
   2   2  10     1141.41     1069.88     78.25 o 
   3   2  10     3021.48     3008.22    126.36 o 
   4   2  10        3.54       13.79     27.90 o 
   5   2  10     1143.64     1165.28     81.35 o 
   6   2  10       94.12       53.82     49.94 o 
   7   2  10       75.14      118.79     63.64 o 
   8   2  10     1092.21     1088.22    146.48 o 
   9   2  10      321.67      350.61     99.32 o 
  10   2  10        3.83       38.51     62.10 o 
  11   2  10      257.12      188.82     88.37 o 
  12   2  10       25.26       39.92     64.29 o 
  -9   3  10       79.42       88.89     76.70 o 
  -8   3  10       31.35       50.35     60.92 o 
  -7   3  10      178.70      260.25     86.14 o 
  -6   3  10      422.60      474.81    106.43 o 
  -5   3  10      159.84      168.13     66.69 o 
  -4   3  10     1055.15      956.79    109.45 o 
  -3   3  10      318.30      364.72     55.70 o 
  -2   3  10     1441.67     1457.43     84.67 o 
  -1   3  10     2441.99     2387.34    105.26 o 
   0   3  10      805.53      964.87     76.10 o 
   1   3  10       15.43       -9.90     24.29 o 
   2   3  10     3160.82     3009.20    123.10 o 
   3   3  10      296.16      317.61     52.91 o 
   4   3  10        6.31       31.96     28.62 o 
   5   3  10     2421.62     2456.31    114.75 o 
   6   3  10        1.07       24.81     26.05 o 
   7   3  10      202.58      156.45     65.78 o 
   8   3  10      329.01      296.66     95.32 o 
   9   3  10      209.39      109.64     61.57 o 
  10   3  10        2.74       14.84     46.64 o 
  11   3  10      385.87      501.60    121.75 o 
  12   3  10       22.66      -15.73     53.61 o 
  -9   4  10        1.51       30.47     63.84 o 
  -8   4  10      110.11      219.93     85.25 o 
  -7   4  10       16.79       59.18     61.01 o 
  -6   4  10        1.33       34.18     47.69 o 
  -5   4  10      342.09      315.81    106.62 o 
  -4   4  10        9.44       36.52     52.59 o 
  -3   4  10     1173.57     1017.98    113.59 o 
  -2   4  10      214.26      225.78     66.46 o 
  -1   4  10     1756.20     1832.13     83.24 o 
   0   4  10      602.02      671.50     56.34 o 
   1   4  10      100.82      115.40     36.11 o 
   2   4  10      446.07      485.55     54.54 o 
   3   4  10       32.69      125.33     39.03 o 
   4   4  10      360.60      376.23     54.46 o 
   5   4  10      360.21      330.14     54.26 o 
   6   4  10      532.31      560.56     61.58 o 
   7   4  10      175.29      156.76     65.96 o 
   8   4  10      179.13      189.78     71.12 o 
   9   4  10        0.50       14.61     45.95 o 
  10   4  10       19.04        3.83     42.54 o 
  11   4  10       40.73      104.35     67.87 o 
  12   4  10       20.73       62.20     64.47 o 
  -9   5  10      257.35      339.73    113.19 o 
  -8   5  10      196.49      232.56     87.39 o 
  -7   5  10        0.02        3.17     50.46 o 
  -6   5  10      176.90      166.03     76.76 o 
  -5   5  10      212.71      212.28     79.48 o 
  -4   5  10      293.11      314.91     88.39 o 
  -3   5  10     1289.73     1166.29    123.54 o 
  -2   5  10      455.95      402.04     91.02 o 
  -1   5  10      511.73      532.58     82.97 o 
   0   5  10     3054.35     2939.82    190.61 o 
   1   5  10      468.44      457.27     48.63 o 
   2   5  10      403.37      429.78     52.30 o 
   3   5  10      843.18      731.52     64.52 o 
   4   5  10      790.54      642.64     63.73 o 
   5   5  10      468.15      428.41     61.73 o 
   6   5  10      252.45      281.58     57.53 o 
   7   5  10       44.58       37.85     45.29 o 
   8   5  10      437.73      412.82     98.43 o 
   9   5  10      524.59      517.59     99.63 o 
  10   5  10      101.07      132.69     65.86 o 
  11   5  10      204.77      263.73     91.29 o 
  12   5  10       74.00      100.39     74.68 o 
  -8   6  10        7.13       42.17     81.29 o 
  -7   6  10        2.65       42.24     71.75 o 
  -6   6  10      629.14      659.05    120.07 o 
  -5   6  10      110.85      135.44     68.70 o 
  -4   6  10        5.61       27.10     48.52 o 
  -3   6  10      693.74      776.55    107.47 o 
  -2   6  10        1.03       17.94     43.15 o 
  -1   6  10       50.20       14.56     41.74 o 
   0   6  10     1458.49     1293.99    124.53 o 
   1   6  10       18.11       37.48     41.03 o 
   2   6  10     1237.47     1229.02     86.95 o 
   3   6  10     1594.84     1518.47     87.61 o 
   4   6  10       74.77       86.39     37.61 o 
   5   6  10      556.16      491.92     63.32 o 
   6   6  10     1025.36      958.44     91.12 o 
   7   6  10      239.93      186.98     50.95 o 
   8   6  10       17.13       24.17     43.84 o 
   9   6  10       93.82      116.57     59.87 o 
  10   6  10       66.24       55.81     52.82 o 
  11   6  10      126.74      195.18     81.58 o 
  12   6  10      127.79      145.09     79.57 o 
  -7   7  10       10.95        5.04     64.29 o 
  -6   7  10        1.37       44.72     60.10 o 
  -5   7  10      282.88      348.42    102.61 o 
  -4   7  10      160.43      168.85     72.88 o 
  -3   7  10      418.05      371.44     99.18 o 
  -2   7  10       40.27       77.26     55.76 o 
  -1   7  10      408.30      293.82     82.50 o 
   0   7  10        6.59        0.15     39.63 o 
   1   7  10     1369.50     1156.35    116.36 o 
   2   7  10       19.42       -0.07     37.30 o 
   3   7  10      564.33      518.64     57.75 o 
   4   7  10     1321.44     1188.76     84.07 o 
   5   7  10       35.94       82.71     40.16 o 
   6   7  10      403.48      354.79     67.62 o 
   7   7  10      214.93      286.66     62.09 o 
   8   7  10      196.20      259.59     79.19 o 
   9   7  10       11.20       46.48     49.46 o 
  10   7  10       66.69      108.30     55.10 o 
  11   7  10        0.15       29.48     60.70 o 
  12   7  10       32.05       34.00     64.02 o 
  -7   8  10        0.42       39.83     93.55 o 
  -6   8  10      121.35      126.30     76.19 o 
  -5   8  10      145.68      183.09     81.14 o 
  -4   8  10        0.28       33.34     53.04 o 
  -3   8  10      760.77      582.06    110.43 o 
  -2   8  10       35.42       48.27     51.68 o 
  -1   8  10      448.26      468.24    103.65 o 
   0   8  10      674.91      616.01     95.87 o 
   1   8  10      655.04      600.89     93.99 o 
   2   8  10        0.40       17.90     44.72 o 
   3   8  10     2003.74     1836.77    148.04 o 
   4   8  10      132.92      155.31     45.28 o 
   5   8  10       64.65       64.97     39.58 o 
   6   8  10     1569.60     1587.98    104.99 o 
   7   8  10      200.13      179.08     52.91 o 
   8   8  10        0.84       24.12     34.77 o 
   9   8  10      443.18      506.72     97.75 o 
  10   8  10      137.96      152.30     81.16 o 
  11   8  10      153.55      235.81     88.33 o 
  12   8  10      194.06      335.59    105.63 o 
  -6   9  10       67.70       -0.05     61.48 o 
  -5   9  10        6.96      -18.69     50.67 o 
  -4   9  10       74.34       84.21     63.31 o 
  -3   9  10      144.08      176.69     79.27 o 
  -2   9  10       18.39       -0.18     40.42 o 
  -1   9  10        7.12       -4.83     41.98 o 
   0   9  10      884.43      890.98    116.78 o 
   1   9  10       86.21       45.90     52.37 o 
   2   9  10        1.65        8.80     42.31 o 
   3   9  10      584.15      521.14     98.84 o 
   4   9  10       78.83       13.04     43.60 o 
   5   9  10      181.16      173.70     51.93 o 
   6   9  10      234.05      303.22     66.66 o 
   7   9  10       42.44       80.36     43.22 o 
   8   9  10       23.96       40.31     40.33 o 
   9   9  10       38.34      101.80     60.97 o 
  10   9  10        0.42       23.09     57.95 o 
  11   9  10        5.47       14.04     60.52 o 
  12   9  10        1.91      -11.83     47.66 o 
  -5  10  10      111.69      116.14     73.97 o 
  -4  10  10       26.63       65.01     63.30 o 
  -3  10  10      444.49      421.27    114.93 o 
  -2  10  10      307.75      379.30    103.08 o 
  -1  10  10      430.15      400.25    102.66 o 
   0  10  10      115.01       64.42     58.85 o 
   1  10  10      956.16      941.89    121.93 o 
   2  10  10      614.36      452.17    128.85 o 
   3  10  10        0.19       17.16     45.08 o 
   4  10  10      195.62      301.55     86.10 o 
   5  10  10        0.03       21.58     44.91 o 
   6  10  10        0.12        1.22     34.53 o 
   7  10  10      176.18      176.65     56.84 o 
   8  10  10        2.01       30.95     41.18 o 
   9  10  10       43.69       77.26     48.87 o 
  10  10  10       85.37      158.38     71.71 o 
  11  10  10        0.27      -27.61     47.39 o 
  -4  11  10      184.41      105.22     82.55 o 
  -3  11  10       48.96       24.67     56.85 o 
  -2  11  10      407.40      619.81    121.61 o 
  -1  11  10       55.33       48.26     61.82 o 
   0  11  10      157.05      161.58     77.23 o 
   1  11  10     1459.57     1299.45    147.38 o 
   2  11  10      101.75      119.09     64.20 o 
   3  11  10      393.67      475.92    111.50 o 
   4  11  10      526.40      534.96    120.24 o 
   5  11  10        4.25        6.48     47.73 o 
   6  11  10      441.44      492.98    103.96 o 
   7  11  10      262.65      310.09    131.67 o 
   8  11  10       52.29       -3.87     52.24 o 
   9  11  10      212.07      260.42     71.82 o 
  10  11  10       91.60      119.04     71.18 o 
  11  11  10        0.47       56.46     62.97 o 
  -3  12  10      124.59      149.68     79.88 o 
  -2  12  10       80.41       67.65     71.19 o 
  -1  12  10      190.04      294.87     99.13 o 
   0  12  10       96.44      141.61     72.98 o 
   1  12  10       18.28       57.00     55.40 o 
   2  12  10       37.74       36.63     59.15 o 
   3  12  10      319.74      244.41     89.90 o 
   4  12  10       43.53       52.63     60.56 o 
   5  12  10        0.16       54.80     53.18 o 
   6  12  10      180.85      161.53     71.80 o 
   7  12  10       36.35       68.06     59.51 o 
   8  12  10       15.58       71.09     58.78 o 
   9  12  10       94.42      186.32     73.94 o 
  10  12  10       14.91      -13.07     93.27 o 
  -1  13  10      144.27      229.89    115.33 o 
   0  13  10        3.62       37.64     63.52 o 
   1  13  10      307.66      298.28    101.80 o 
   2  13  10      188.61      261.42     97.41 o 
   3  13  10       40.94       48.52     59.01 o 
   4  13  10      113.44      223.65     89.49 o 
   5  13  10       11.62       66.55     65.19 o 
   6  13  10       32.28       41.88     60.28 o 
   7  13  10      233.41      355.73    100.44 o 
   8  13  10       79.11       62.80     65.85 o 
   9  13  10       75.79      122.49     73.66 o 
   2  14  10       43.46       71.51     66.05 o 
   3  14  10        3.58       65.50     63.50 o 
   4  14  10      295.17      340.44    114.00 o 
   5  14  10       77.60       55.21     66.89 o 
   6  14  10       95.18      101.43     77.47 o 
  -4  -7  11      307.60      284.86    101.68 o 
  -3  -7  11       45.37       27.53     60.62 o 
  -2  -7  11        8.44      -34.23     55.31 o 
  -1  -7  11      109.18      209.11     86.77 o 
   0  -7  11       56.17       31.50     67.23 o 
   1  -7  11       18.77      124.14     74.25 o 
   2  -7  11      418.75      619.69    131.32 o 
  -6  -6  11      297.62      275.64     99.81 o 
  -5  -6  11       21.88       -4.00     57.21 o 
  -4  -6  11       56.39       66.38     62.79 o 
  -3  -6  11      167.62      233.63     92.30 o 
  -2  -6  11        1.92        4.70     48.30 o 
  -1  -6  11       12.98       10.14     46.67 o 
   0  -6  11      750.73      762.15    118.51 o 
   1  -6  11       27.11       22.34     52.73 o 
   2  -6  11       10.16       90.06     64.55 o 
   3  -6  11      211.31      232.60    131.11 o 
   4  -6  11       15.08       -2.26     95.20 o 
  -7  -5  11       32.66       52.31     72.78 o 
  -6  -5  11      435.39      322.69    120.70 o 
  -5  -5  11        6.06       49.61     62.72 o 
  -4  -5  11       28.77       70.12     62.12 o 
  -3  -5  11      746.91      782.24    121.49 o 
  -2  -5  11       10.76        3.22     47.48 o 
  -1  -5  11       87.44      100.40     54.04 o 
   0  -5  11      927.04      904.90    123.03 o 
   1  -5  11        0.10        5.54     52.99 o 
   2  -5  11      219.27      316.76     90.62 o 
   3  -5  11      571.93      715.78    119.57 o 
   4  -5  11      120.08      185.40    117.71 o 
   5  -5  11      428.42      293.52    152.49 o 
   6  -5  11      194.58      133.28    136.75 o 
  -8  -4  11       17.27       86.75     71.87 o 
  -7  -4  11        0.82       -4.28     63.89 o 
  -6  -4  11       49.27       55.74     58.88 o 
  -5  -4  11       27.64       43.26     54.14 o 
  -4  -4  11      454.14      330.93     96.35 o 
  -3  -4  11      267.09      350.56     98.84 o 
  -2  -4  11      124.38      150.74     71.56 o 
  -1  -4  11      626.24      688.53    104.73 o 
   0  -4  11       74.11       67.52     52.32 o 
   1  -4  11       74.43      162.73     68.16 o 
   2  -4  11      112.11      120.05     63.13 o 
   3  -4  11      173.29      196.43     79.31 o 
   4  -4  11        0.45       26.46     47.04 o 
   5  -4  11      235.22      302.76     94.81 o 
   6  -4  11       11.94        8.93     60.58 o 
   7  -4  11        9.17      -30.60     67.63 o 
  -8  -3  11      107.72      174.76     81.91 o 
  -7  -3  11       31.40      142.62     71.15 o 
  -6  -3  11       10.11       47.22     60.73 o 
  -5  -3  11      249.97      367.56     99.06 o 
  -4  -3  11        9.56       68.84     47.33 o 
  -3  -3  11      351.31      362.31     97.05 o 
  -2  -3  11      115.47      159.60    103.23 o 
  -1  -3  11       68.87      111.99     60.05 o 
   0  -3  11      478.89      526.52     97.30 o 
   1  -3  11       98.82       79.52     55.99 o 
   2  -3  11       14.81       30.43     34.50 o 
   3  -3  11        3.33       27.87     37.61 o 
   4  -3  11        3.77      -35.16     40.34 o 
   5  -3  11       79.24       88.50     63.00 o 
   6  -3  11        3.58       19.84     55.14 o 
   7  -3  11      186.94      150.17     84.27 o 
   8  -3  11        7.03        0.27     69.47 o 
  -9  -2  11      116.15      108.63     73.87 o 
  -8  -2  11       82.05       76.06     70.93 o 
  -7  -2  11        3.09       99.12     66.23 o 
  -6  -2  11      171.09      415.51    139.66 o 
  -5  -2  11       78.68      108.27     84.39 o 
  -4  -2  11        1.83       -5.16     63.82 o 
  -3  -2  11      288.87      409.78    143.85 o 
  -2  -2  11      931.02      714.58    103.08 o 
  -1  -2  11       85.91      113.82     60.44 o 
   0  -2  11     1427.60     1432.29    100.89 o 
   1  -2  11        2.91       25.78     36.73 o 
   2  -2  11      103.99      108.01     45.93 o 
   3  -2  11     2343.03     2337.98    130.93 o 
   4  -2  11      426.01      456.55     66.71 o 
   5  -2  11       33.80       74.90     52.24 o 
   6  -2  11      131.96      230.64     84.82 o 
   7  -2  11      138.23      177.95     84.34 o 
   8  -2  11      118.34       87.16     71.30 o 
   9  -2  11      233.88      311.25    110.27 o 
  -9  -1  11       47.35       23.72     87.70 o 
  -8  -1  11       15.14       21.52     59.65 o 
  -7  -1  11        5.64       -1.11     58.65 o 
  -6  -1  11       14.61      119.59     64.84 o 
  -5  -1  11      564.09      455.38     99.94 o 
  -4  -1  11        7.93       29.04     47.75 o 
  -3  -1  11       51.90       95.50     43.15 o 
  -2  -1  11       55.24       -0.52     31.47 o 
  -1  -1  11       98.04       99.26     51.57 o 
   0  -1  11      648.03      678.04     72.54 o 
   1  -1  11      419.19      451.86     75.68 o 
   2  -1  11      157.38      130.84     48.39 o 
   3  -1  11       50.26       48.03     37.53 o 
   4  -1  11      575.44      657.58     72.18 o 
   5  -1  11      732.87      660.68    100.56 o 
   6  -1  11      606.79      688.90    115.25 o 
   7  -1  11      108.51      193.54     80.76 o 
   8  -1  11       83.83       77.55     70.45 o 
   9  -1  11       41.52       86.54     69.89 o 
  10  -1  11        1.33       21.85     61.89 o 
  -9   0  11        0.27        7.83     71.48 o 
  -8   0  11      172.71      208.48    132.32 o 
  -7   0  11       13.40      -11.97     50.65 o 
  -6   0  11        8.10       43.12     54.83 o 
  -5   0  11     1397.24     1325.28    101.24 o 
  -4   0  11      484.90      485.80     68.01 o 
  -3   0  11      620.76      565.48     68.63 o 
  -2   0  11      363.77      330.54     63.81 o 
  -1   0  11       21.55       58.78     33.31 o 
   0   0  11      331.65      363.47     66.36 o 
   1   0  11      819.68      906.31     80.70 o 
   2   0  11        5.13       -3.30     30.51 o 
   3   0  11      421.23      443.62     69.12 o 
   4   0  11      702.65      645.18     71.72 o 
   5   0  11       11.49       -3.09     45.78 o 
   6   0  11      593.06      601.90     99.22 o 
   7   0  11      350.58      373.35     98.15 o 
   8   0  11        7.42        4.14     56.42 o 
   9   0  11      296.08      272.95    100.22 o 
  10   0  11      204.20      208.47     90.24 o 
  -9   1  11       25.57      233.81    126.35 o 
  -8   1  11       75.48      100.67     67.29 o 
  -7   1  11        3.25       -5.70     54.94 o 
  -6   1  11       10.44       21.96     45.95 o 
  -5   1  11      240.89      297.35     64.05 o 
  -4   1  11        9.85       20.06     34.65 o 
  -3   1  11      685.27      732.47     74.06 o 
  -2   1  11      510.49      601.78     67.17 o 
  -1   1  11      201.10      244.28     55.37 o 
   0   1  11      508.38      450.73     63.26 o 
   1   1  11      354.29      365.63     58.41 o 
   2   1  11        0.01       23.91     31.12 o 
   3   1  11     2032.42     1914.75    110.96 o 
   4   1  11     1083.37      999.66     82.91 o 
   5   1  11       94.74       73.07     40.00 o 
   6   1  11      798.29      888.64    114.52 o 
   7   1  11      112.83      195.08    104.93 o 
   8   1  11       57.29       65.78     58.70 o 
   9   1  11      428.00      498.92    121.10 o 
  10   1  11      102.18      113.69     80.16 o 
  11   1  11       27.06       24.93     58.33 o 
  -9   2  11        0.09       12.97     64.06 o 
  -8   2  11       11.83      -42.27     51.29 o 
  -7   2  11        6.96       18.33     50.34 o 
  -6   2  11      134.54      125.96     62.22 o 
  -5   2  11       20.75       48.32     48.94 o 
  -4   2  11     1291.86     1230.62     92.34 o 
  -3   2  11      209.45      235.55     53.96 o 
  -2   2  11        0.42       19.14     29.39 o 
  -1   2  11      570.46      575.14     63.69 o 
   0   2  11      640.62      633.44     65.65 o 
   1   2  11       21.89       72.66     35.27 o 
   2   2  11      580.53      631.53     67.15 o 
   3   2  11     1014.15     1032.81     82.76 o 
   4   2  11      209.20      232.65     52.74 o 
   5   2  11      300.14      302.70     55.16 o 
   6   2  11     1018.98      897.54    110.71 o 
   7   2  11       61.17       17.80     48.74 o 
   8   2  11        0.06       26.15     53.39 o 
   9   2  11       51.51       60.30     68.33 o 
  10   2  11       37.97       53.42     59.96 o 
  11   2  11        0.90      -23.80     57.02 o 
  -9   3  11        0.09       23.09     67.38 o 
  -8   3  11       81.27       98.25     70.49 o 
  -7   3  11      162.85      128.88     70.45 o 
  -6   3  11       49.76       23.06     59.59 o 
  -5   3  11      508.77      611.96    105.74 o 
  -4   3  11      113.48       63.51     51.54 o 
  -3   3  11      104.34       50.10     48.06 o 
  -2   3  11     2910.90     3009.10    126.88 o 
  -1   3  11      208.53      243.52     51.42 o 
   0   3  11      780.52      864.94     73.22 o 
   1   3  11      514.45      489.43     61.69 o 
   2   3  11      105.40       88.16     38.84 o 
   3   3  11      307.16      362.22     59.97 o 
   4   3  11     2281.58     2431.53    120.62 o 
   5   3  11       16.80       48.54     33.43 o 
   6   3  11       26.16       20.68     41.92 o 
   7   3  11       22.74       76.85     60.79 o 
   8   3  11      231.86      221.77     80.24 o 
   9   3  11       47.23       54.29     53.79 o 
  10   3  11      275.64      286.42     96.71 o 
  11   3  11        8.25       -0.14     55.42 o 
  12   3  11       64.51       94.54     72.15 o 
  -8   4  11      136.00      164.67     77.46 o 
  -7   4  11        0.15      -26.03     48.37 o 
  -6   4  11        4.86       -5.71     45.55 o 
  -5   4  11      627.44      574.98     99.67 o 
  -4   4  11       35.88       25.44     42.87 o 
  -3   4  11       24.53       34.31     40.78 o 
  -2   4  11     1967.69     1776.61    207.31 o 
  -1   4  11      174.76      128.79     57.09 o 
   0   4  11       38.72       37.16     32.11 o 
   1   4  11      853.29      780.44     67.71 o 
   2   4  11       67.49      103.01     38.58 o 
   3   4  11      269.54      283.38     56.69 o 
   4   4  11     1427.47     1524.37     96.95 o 
   5   4  11      310.72      314.83     56.00 o 
   6   4  11      416.61      430.41     63.21 o 
   7   4  11       21.29       -6.04     41.56 o 
   8   4  11        3.05        4.36     46.66 o 
   9   4  11      379.43      374.42     96.01 o 
  10   4  11       97.10      133.98     72.78 o 
  11   4  11        8.04        3.05     45.34 o 
  12   4  11      125.66       77.29     70.85 o 
  -8   5  11       37.42       53.90     65.98 o 
  -7   5  11      199.89      275.79     98.24 o 
  -6   5  11        1.77       65.00     62.18 o 
  -5   5  11        0.11      -37.96     43.74 o 
  -4   5  11      610.81      721.96    120.70 o 
  -3   5  11      153.14      111.88     63.05 o 
  -2   5  11       12.52      -19.51     36.87 o 
  -1   5  11     1013.50     1161.23    117.85 o 
   0   5  11      330.00      399.62     81.77 o 
   1   5  11       12.44       -6.37     31.29 o 
   2   5  11      796.08      783.23     67.72 o 
   3   5  11      225.18      205.99     49.42 o 
   4   5  11       25.78       67.94     34.79 o 
   5   5  11      752.29      801.47     73.86 o 
   6   5  11      151.74      119.48     43.31 o 
   7   5  11       13.50       -1.82     47.85 o 
   8   5  11      117.02      159.45     69.61 o 
   9   5  11       81.82       87.58     57.19 o 
  10   5  11        4.03       91.05     58.48 o 
  11   5  11        2.39      -14.04     50.69 o 
  12   5  11       11.93       68.77     64.61 o 
  -8   6  11       61.38       26.38     65.41 o 
  -7   6  11      439.78      399.62    151.44 o 
  -6   6  11        1.42      -37.15     46.29 o 
  -5   6  11       76.19       90.87     68.57 o 
  -4   6  11      366.19      544.57    104.63 o 
  -3   6  11       80.62       21.31     49.34 o 
  -2   6  11      348.05      309.02     86.91 o 
  -1   6  11     1524.47     1584.67    140.28 o 
   0   6  11       90.73       64.44     49.13 o 
   1   6  11     1499.37     1414.42    219.49 o 
   2   6  11      761.35      671.48     89.94 o 
   3   6  11       41.76       34.38     29.72 o 
   4   6  11     2700.79     2582.73    122.77 o 
   5   6  11     1187.55     1349.69     93.79 o 
   6   6  11      449.20      518.85     66.71 o 
   7   6  11      231.98      285.77     61.49 o 
   8   6  11      159.43      169.58     70.53 o 
   9   6  11       11.01       63.29     57.12 o 
  10   6  11      415.60      614.57    114.00 o 
  11   6  11      155.40      201.12     82.11 o 
  12   6  11       29.59       58.48     65.99 o 
  -7   7  11       20.30       16.91     62.69 o 
  -6   7  11       72.09       86.91     77.08 o 
  -5   7  11      147.83      177.17     75.13 o 
  -4   7  11        4.30       46.58     51.68 o 
  -3   7  11       29.40       54.69     56.43 o 
  -2   7  11       83.18      123.85     62.39 o 
  -1   7  11      243.95      201.96     78.05 o 
   0   7  11       27.85       28.58     46.82 o 
   1   7  11      691.08      701.39     97.43 o 
   2   7  11      130.58      191.05     69.47 o 
   3   7  11       15.76       28.36     42.39 o 
   4   7  11      369.91      374.96     59.98 o 
   5   7  11        2.94       27.89     33.66 o 
   6   7  11      408.37      380.18     68.70 o 
   7   7  11      936.24      956.51     85.55 o 
   8   7  11       22.51       23.05     43.18 o 
   9   7  11       43.63       56.66     60.18 o 
  10   7  11      190.34      285.83     87.88 o 
  11   7  11       35.28       10.08     56.45 o 
  12   7  11      119.56      167.48     84.26 o 
  -6   8  11      109.94       79.64     70.78 o 
  -5   8  11       12.45       56.09     59.45 o 
  -4   8  11      266.29      273.05     93.88 o 
  -3   8  11      177.29      273.28     90.35 o 
  -2   8  11        4.43       35.27     52.25 o 
  -1   8  11       62.78       51.61     55.29 o 
   0   8  11      152.26      100.25     64.01 o 
   1   8  11       10.17        7.33     44.36 o 
   2   8  11        4.54       -9.91     36.71 o 
   3   8  11       22.97        6.95     44.91 o 
   4   8  11       34.77       70.06     50.60 o 
   5   8  11     1041.27     1088.51     88.63 o 
   6   8  11      563.63      647.28     73.14 o 
   7   8  11       11.10       13.42     34.45 o 
   8   8  11      111.68      204.83     73.26 o 
   9   8  11       39.67       56.64     62.10 o 
  10   8  11        0.99       30.91     58.35 o 
  11   8  11      102.17      182.54     85.69 o 
  12   8  11        1.56       46.02     62.39 o 
  -6   9  11       16.46       43.84     64.59 o 
  -5   9  11        2.18       -4.89     67.29 o 
  -4   9  11       72.88      113.84     69.51 o 
  -3   9  11       15.40       33.96     48.11 o 
  -2   9  11       46.04       75.57     58.27 o 
  -1   9  11     1150.25     1141.24    134.85 o 
   0   9  11       22.40       35.80     47.23 o 
   1   9  11      410.31      387.10     99.26 o 
   2   9  11       26.11       24.56     47.75 o 
   3   9  11        1.19      -29.60     39.36 o 
   4   9  11      139.91      140.39     62.31 o 
   5   9  11      348.33      460.91     88.87 o 
   6   9  11      106.74      197.07     54.26 o 
   7   9  11      388.68      418.94     77.85 o 
   8   9  11      258.24      358.81     73.41 o 
   9   9  11       67.88      100.09     60.37 o 
  10   9  11       78.63      160.80     76.54 o 
  11   9  11       74.06      128.64     75.86 o 
  12   9  11        9.34       67.53     65.43 o 
  -5  10  11        0.49      -20.92     53.06 o 
  -4  10  11       72.27       66.25     66.15 o 
  -3  10  11      137.00      126.01     69.68 o 
  -2  10  11        9.25       19.73     56.93 o 
  -1  10  11      199.80      238.57     85.25 o 
   0  10  11       61.06       89.26     60.04 o 
   1  10  11      553.13      519.47    101.81 o 
   2  10  11      261.07      285.34     91.77 o 
   3  10  11      821.11      723.45    108.96 o 
   4  10  11       20.41       51.12     52.52 o 
   5  10  11        1.31       23.30     46.58 o 
   6  10  11        1.34      -10.68     45.26 o 
   7  10  11      289.34      319.64     70.97 o 
   8  10  11        0.26       24.98     39.94 o 
   9  10  11       14.89       16.36     47.94 o 
  10  10  11       68.72      129.58     77.57 o 
  11  10  11        2.46       34.44     53.34 o 
  -3  11  11      210.53      192.61     88.06 o 
  -2  11  11       70.57       72.22     61.04 o 
  -1  11  11      125.01      117.45     71.90 o 
   0  11  11      639.09      543.11    124.78 o 
   1  11  11        0.05       -9.38     47.36 o 
   2  11  11      216.77      185.87     83.40 o 
   3  11  11      421.23      446.21    108.54 o 
   4  11  11        0.55       29.71     49.96 o 
   5  11  11      222.86      226.76     81.89 o 
   6  11  11      252.39      203.47     79.00 o 
   7  11  11       25.61       16.86     50.05 o 
   8  11  11      158.96      229.12     83.62 o 
   9  11  11        6.25       37.04     47.52 o 
  10  11  11        9.90       17.25     66.15 o 
  11  11  11       95.92      146.45     84.80 o 
  -2  12  11        0.56       21.88     62.32 o 
  -1  12  11      250.41      236.54     95.82 o 
   0  12  11      328.64      335.70    111.22 o 
   1  12  11       10.70       -5.29     54.96 o 
   2  12  11      966.24     1032.82    139.20 o 
   3  12  11      119.26      142.25     73.74 o 
   4  12  11       18.94        1.28     53.46 o 
   5  12  11      408.27      496.70    117.21 o 
   6  12  11      143.86      167.64     79.85 o 
   7  12  11       57.92       91.66     63.38 o 
   8  12  11      373.98      504.90    119.67 o 
   9  12  11       71.11      163.00     77.01 o 
  10  12  11       35.22      137.40    103.19 o 
   0  13  11      115.87       97.91     70.44 o 
   1  13  11        0.14       21.94     65.08 o 
   2  13  11      218.07      237.37     99.97 o 
   3  13  11      132.88      145.25     75.73 o 
   4  13  11        0.02      -10.24     60.15 o 
   5  13  11        1.93       62.09     63.22 o 
   6  13  11       94.04      114.37     70.15 o 
   7  13  11       18.88       66.93     66.04 o 
   8  13  11       30.05      119.20     74.98 o 
   3  14  11      149.92      191.61     88.81 o 
   4  14  11        1.70       34.34     64.01 o 
   5  14  11       23.14       15.59     65.81 o 
  -4  -6  12       11.31       70.14     68.55 o 
  -3  -6  12      101.47      117.76     74.05 o 
  -2  -6  12      228.05      266.45     99.26 o 
  -1  -6  12       38.05      112.25     67.17 o 
   0  -6  12       16.69       71.08     69.61 o 
   1  -6  12      109.78       60.66     68.71 o 
   2  -6  12        0.18        3.81     51.30 o 
   3  -6  12      108.83       51.07     93.67 o 
  -6  -5  12       11.94      -25.17     88.51 o 
  -5  -5  12       50.51       74.44     71.92 o 
  -4  -5  12       76.53       76.91     71.10 o 
  -3  -5  12      125.27       87.90     66.29 o 
  -2  -5  12      165.10      109.47     73.22 o 
  -1  -5  12      254.00      242.68     88.56 o 
   0  -5  12       46.20       58.71     55.79 o 
   1  -5  12      148.36      194.30     73.12 o 
   2  -5  12      131.27      138.46     73.46 o 
   3  -5  12       61.63       -2.26     70.43 o 
   4  -5  12      330.73      434.87    176.29 o 
   5  -5  12      100.08      186.05    117.23 o 
  -7  -4  12       90.22      185.65    126.18 o 
  -6  -4  12        0.50       15.59     58.46 o 
  -5  -4  12      144.74      188.64     78.60 o 
  -4  -4  12      169.23      339.77     99.76 o 
  -3  -4  12       24.11       53.87     61.97 o 
  -2  -4  12      562.49      518.51    114.55 o 
  -1  -4  12       57.68      113.58     63.60 o 
   0  -4  12        0.11        1.36     42.91 o 
   1  -4  12      686.28      748.59    112.01 o 
   2  -4  12      181.41      130.85     74.83 o 
   3  -4  12        1.05       63.64     56.46 o 
   4  -4  12      462.39      501.84    172.74 o 
   5  -4  12       48.06       73.02    109.40 o 
   6  -4  12       99.02       39.17     68.52 o 
  -7  -3  12       17.64       19.26     61.63 o 
  -6  -3  12       24.79       48.02     59.16 o 
  -5  -3  12       62.59      175.01     72.42 o 
  -4  -3  12       13.00       60.63     53.72 o 
  -3  -3  12       53.72       13.48     45.29 o 
  -2  -3  12      602.20      635.68    112.87 o 
  -1  -3  12      459.04      468.71    107.33 o 
   0  -3  12       12.98      -10.12     44.36 o 
   1  -3  12      413.02      464.97    158.62 o 
   2  -3  12       33.59       21.60     44.89 o 
   3  -3  12      101.56      139.75     51.92 o 
   4  -3  12      184.23      266.84     88.67 o 
   5  -3  12       53.27        8.69     54.14 o 
   6  -3  12       74.72      103.67     73.91 o 
   7  -3  12       45.73       40.45     66.00 o 
  -8  -2  12        0.28       65.24     76.41 o 
  -7  -2  12      508.29      549.92    113.97 o 
  -6  -2  12        3.42       26.77     59.29 o 
  -5  -2  12       81.06      132.15     86.81 o 
  -4  -2  12      262.63      466.44    111.93 o 
  -3  -2  12       32.47       12.11     49.51 o 
  -2  -2  12       96.30       57.08     50.15 o 
  -1  -2  12     2051.65     2011.31    165.45 o 
   0  -2  12       25.60       28.56     44.93 o 
   1  -2  12      337.03      374.35     72.18 o 
   2  -2  12      577.69      709.50     79.37 o 
   3  -2  12        8.02       -2.33     32.46 o 
   4  -2  12        2.01       -2.79     46.27 o 
   5  -2  12        7.78       41.54     67.41 o 
   6  -2  12        2.16       -1.47     51.37 o 
   7  -2  12       13.66       31.75     64.89 o 
   8  -2  12      114.93      156.42     80.71 o 
  -8  -1  12       52.32       35.50     90.20 o 
  -7  -1  12      663.78      725.83    183.51 o 
  -6  -1  12        1.89       44.67     56.81 o 
  -5  -1  12        8.06       39.15     49.98 o 
  -4  -1  12      524.02      596.75    109.76 o 
  -3  -1  12       68.63       52.81     56.52 o 
  -2  -1  12        1.86       11.15     44.89 o 
  -1  -1  12     1734.72     1657.97    111.72 o 
   0  -1  12       61.37       74.10     42.43 o 
   1  -1  12      220.54      269.74     76.60 o 
   2  -1  12      304.85      338.59     68.15 o 
   3  -1  12       14.07       37.34     34.68 o 
   4  -1  12     1182.49     1225.85    100.08 o 
   5  -1  12      705.12      681.53    123.24 o 
   6  -1  12       42.74       -7.39     48.55 o 
   7  -1  12      217.12      253.51     91.61 o 
   8  -1  12      322.86      359.24    108.20 o 
   9  -1  12       36.65       45.92     59.63 o 
  -8   0  12       28.49      104.40    101.34 o 
  -7   0  12       46.78       69.63    101.34 o 
  -6   0  12      131.01      115.48     69.75 o 
  -5   0  12        1.07       36.03     54.31 o 
  -4   0  12        5.01        1.84     35.56 o 
  -3   0  12       50.78       94.59     46.23 o 
  -2   0  12       80.93       92.47     44.24 o 
  -1   0  12       28.96       27.27     36.36 o 
   0   0  12       35.26       77.04     40.15 o 
   1   0  12       45.23       40.42     37.09 o 
   2   0  12       15.96       54.76     37.49 o 
   3   0  12      196.82      250.37     61.03 o 
   4   0  12      140.15      158.21     52.38 o 
   5   0  12      225.59      166.89     67.15 o 
   6   0  12        4.23       -5.29     43.69 o 
   7   0  12      293.24      282.95     93.51 o 
   8   0  12      161.26      125.78     77.08 o 
   9   0  12       82.82       16.47     63.52 o 
  10   0  12       23.78       90.75     80.62 o 
  -8   1  12        9.19      -19.77     76.08 o 
  -7   1  12       12.00       38.73     66.80 o 
  -6   1  12       48.97      124.77     64.12 o 
  -5   1  12        2.50        8.89     36.63 o 
  -4   1  12      597.89      469.25     69.53 o 
  -3   1  12       70.00       92.42     44.15 o 
  -2   1  12        9.57       -0.06     31.56 o 
  -1   1  12     1268.52     1454.09    101.14 o 
   0   1  12       89.00      122.73     47.49 o 
   1   1  12      748.59      630.32     70.98 o 
   2   1  12      836.78      951.19     86.66 o 
   3   1  12       94.26       60.49     39.93 o 
   4   1  12        1.41       -9.94     31.69 o 
   5   1  12     1092.14      930.58    115.61 o 
   6   1  12      117.86      123.93     63.85 o 
   7   1  12      304.97      252.89     86.37 o 
   8   1  12      907.39      919.20    131.86 o 
   9   1  12       63.22       51.65     64.91 o 
  10   1  12       20.80       20.46     64.52 o 
  -8   2  12       19.07       -0.18     54.43 o 
  -7   2  12      144.13      174.18     80.37 o 
  -6   2  12       85.58       84.58     64.55 o 
  -5   2  12       38.31       23.33     47.78 o 
  -4   2  12      198.33      305.65     81.61 o 
  -3   2  12       92.21      110.69     44.73 o 
  -2   2  12       82.06       31.25     35.70 o 
  -1   2  12      368.27      325.16     63.08 o 
   0   2  12        1.62       -2.34     27.93 o 
   1   2  12       11.35       47.98     34.60 o 
   2   2  12      714.02      785.53     77.00 o 
   3   2  12       94.26       82.25     42.74 o 
   4   2  12      384.88      411.20     66.09 o 
   5   2  12      665.11      723.86     75.70 o 
   6   2  12      219.31      266.45     84.44 o 
   7   2  12      750.50      694.97    107.92 o 
   8   2  12       80.52       41.79     58.54 o 
   9   2  12        9.07       -5.63     54.64 o 
  10   2  12      241.25      254.52     94.45 o 
  11   2  12       19.60       15.81     64.78 o 
  -8   3  12        4.50       35.23     60.21 o 
  -7   3  12       14.19        7.00     49.27 o 
  -6   3  12       33.24       33.25     57.06 o 
  -5   3  12       19.12        4.71     46.10 o 
  -4   3  12       66.15      107.88     62.68 o 
  -3   3  12      956.92      846.52    109.21 o 
  -2   3  12       62.60       51.40     51.80 o 
  -1   3  12      769.50      768.14     72.94 o 
   0   3  12      171.74      260.97     57.29 o 
   1   3  12      299.50      261.17     56.79 o 
   2   3  12       72.38       78.25     39.21 o 
   3   3  12      698.43      731.66     75.72 o 
   4   3  12       78.44      152.63     47.95 o 
   5   3  12        6.83       20.45     33.05 o 
   6   3  12       53.27      144.20     72.91 o 
   7   3  12      999.05      835.25    113.70 o 
   8   3  12       81.81       95.44     64.53 o 
   9   3  12      111.09      113.39     70.50 o 
  10   3  12       25.84       86.98     70.32 o 
  11   3  12       44.94       78.37     70.27 o 
  -8   4  12       10.01       12.63     66.91 o 
  -7   4  12        4.00       59.43     63.46 o 
  -6   4  12      658.50      591.28    128.66 o 
  -5   4  12       87.76       46.61     59.92 o 
  -4   4  12      338.64      334.33     92.61 o 
  -3   4  12      691.35      674.17    111.46 o 
  -2   4  12      253.28      287.93     86.30 o 
  -1   4  12      687.82      653.80     94.61 o 
   0   4  12     1473.01     1361.65    220.22 o 
   1   4  12     1176.54     1165.95     85.31 o 
   2   4  12      680.89      824.04     75.69 o 
   3   4  12     1262.97     1282.51     92.44 o 
   4   4  12        0.56       18.98     33.96 o 
   5   4  12     1025.36      947.00     91.99 o 
   6   4  12      500.57      476.62    105.58 o 
   7   4  12       98.87      103.12     62.00 o 
   8   4  12      337.42      553.61    107.47 o 
   9   4  12      149.37      185.89     83.60 o 
  10   4  12        8.75       -0.33     51.97 o 
  11   4  12       83.03       91.91     70.74 o 
  -7   5  12       31.10       30.99     64.43 o 
  -6   5  12      275.60      236.95     91.00 o 
  -5   5  12        0.88       39.32     55.47 o 
  -4   5  12      123.00       52.71    100.45 o 
  -3   5  12        9.69       42.28     51.39 o 
  -2   5  12       12.38       12.79     50.47 o 
  -1   5  12     1384.48     1353.43    134.64 o 
   0   5  12        6.09       29.55     45.44 o 
   1   5  12      304.23      311.71     81.03 o 
   2   5  12     1340.87     1335.94     90.75 o 
   3   5  12       13.31       29.29     32.57 o 
   4   5  12       36.02       54.40     37.86 o 
   5   5  12      931.04     1006.31     85.95 o 
   6   5  12       22.35       52.20     39.58 o 
   7   5  12        0.15       -3.74     44.48 o 
   8   5  12      464.77      613.54    121.18 o 
   9   5  12        2.27       25.15     45.88 o 
  10   5  12       77.37       38.96     56.07 o 
  11   5  12      207.60      113.78     64.65 o 
  12   5  12       12.85       78.22     64.37 o 
  -7   6  12       46.98        3.90     65.79 o 
  -6   6  12       11.27       51.72     66.35 o 
  -5   6  12      190.26      107.92     70.66 o 
  -4   6  12       54.45       36.35     65.35 o 
  -3   6  12      176.04      158.29     71.43 o 
  -2   6  12      837.58      814.28    115.55 o 
  -1   6  12      138.13       77.78     59.02 o 
   0   6  12      319.19      181.84     69.67 o 
   1   6  12        8.97       23.19     41.32 o 
   2   6  12       56.40       63.63     45.58 o 
   3   6  12     1268.95     1270.11    122.52 o 
   4   6  12      488.49      460.66     64.18 o 
   5   6  12       47.03       21.04     33.36 o 
   6   6  12       25.33       14.95     33.23 o 
   7   6  12      106.30      163.72     66.56 o 
   8   6  12        8.82       31.74     53.19 o 
   9   6  12       42.29       62.41     63.19 o 
  10   6  12       25.51       51.06     57.22 o 
  11   6  12        7.31        6.89     48.25 o 
  12   6  12       27.15       33.12     68.22 o 
  -6   7  12      294.92      360.91    113.06 o 
  -5   7  12       44.87        9.09     86.85 o 
  -4   7  12       11.10       49.55     60.78 o 
  -3   7  12      802.50      870.08    151.40 o 
  -2   7  12        2.73        8.94     47.95 o 
  -1   7  12        6.28       48.63     50.82 o 
   0   7  12      774.96      758.50    110.52 o 
   1   7  12      286.61      255.92     81.82 o 
   2   7  12      174.37      145.40     65.36 o 
   3   7  12     1331.17     1419.98    133.93 o 
   4   7  12      307.30      352.79     87.55 o 
   5   7  12      768.81      832.29     80.09 o 
   6   7  12     1472.79     1408.10    102.82 o 
   7   7  12      105.79       51.95     39.79 o 
   8   7  12       90.93      139.12     67.62 o 
   9   7  12      314.44      391.19    106.51 o 
  10   7  12      170.43      265.31     90.18 o 
  11   7  12       75.55      105.64     64.73 o 
  12   7  12      153.96       60.35     65.49 o 
  -6   8  12       74.26       84.49     83.65 o 
  -5   8  12       56.15       53.71     64.21 o 
  -4   8  12        4.53       58.55     58.47 o 
  -3   8  12      195.24      202.01     89.00 o 
  -2   8  12       97.69      138.53     67.97 o 
  -1   8  12      185.77      198.08     81.99 o 
   0   8  12       65.36       50.39     54.50 o 
   1   8  12       49.43        4.86     44.43 o 
   2   8  12      123.66      181.37     68.33 o 
   3   8  12      294.09      349.21     90.74 o 
   4   8  12      204.43      251.83     79.04 o 
   5   8  12      108.07      151.81     63.51 o 
   6   8  12        3.42       37.11     37.48 o 
   7   8  12       23.43       37.06     36.53 o 
   8   8  12      440.66      554.78    116.46 o 
   9   8  12       39.57       60.68     60.22 o 
  10   8  12        6.05      -11.79     61.61 o 
  11   8  12       26.71       39.21     63.75 o 
  -5   9  12      102.71      113.89     74.93 o 
  -4   9  12       12.84       12.79     57.71 o 
  -3   9  12       74.40       17.60     49.62 o 
  -2   9  12      345.49      372.72    106.10 o 
  -1   9  12        0.04       12.31     55.06 o 
   0   9  12      630.27      548.00    106.05 o 
   1   9  12       36.29       -1.52     47.24 o 
   2   9  12       27.22       57.33     50.96 o 
   3   9  12       93.28       90.50     59.18 o 
   4   9  12      211.80      194.75     73.49 o 
   5   9  12       38.91       78.54     57.77 o 
   6   9  12      425.37      501.84    110.48 o 
   7   9  12      221.07      234.04     61.99 o 
   8   9  12      159.49      166.46     71.41 o 
   9   9  12       14.16       40.15     52.17 o 
  10   9  12       26.32       39.47     55.17 o 
  11   9  12        1.13       30.64     60.69 o 
  -4  10  12       99.25       82.37     70.86 o 
  -3  10  12       30.73        6.03     53.54 o 
  -2  10  12      183.38      165.53     79.10 o 
  -1  10  12        0.90       21.99     54.47 o 
   0  10  12      374.90      375.16    106.94 o 
   1  10  12      133.89      179.10     76.54 o 
   2  10  12       24.89       37.68     51.09 o 
   3  10  12       59.34      145.18     69.32 o 
   4  10  12      229.48      265.36     89.62 o 
   5  10  12       93.80       90.33     56.86 o 
   6  10  12      297.34      350.70    104.28 o 
   7  10  12       29.47       16.87     51.48 o 
   8  10  12       10.99       25.53     49.21 o 
   9  10  12      225.91      384.50    134.01 o 
  10  10  12       27.66       56.59     64.19 o 
  11  10  12       27.53       67.71     69.13 o 
  -3  11  12       27.11       36.52     65.38 o 
  -2  11  12       42.37       29.49     66.12 o 
  -1  11  12       44.13       61.08     61.92 o 
   0  11  12      433.00      389.40    108.45 o 
   1  11  12        0.46      -44.45     44.45 o 
   2  11  12       75.82       65.16     57.00 o 
   3  11  12      116.79      133.58     72.02 o 
   4  11  12      369.58      408.35    107.39 o 
   5  11  12       14.45       55.47     52.88 o 
   6  11  12       83.80       74.51     60.26 o 
   7  11  12        0.33       17.83     56.68 o 
   8  11  12       79.50      103.02     65.15 o 
   9  11  12       61.32      205.09    106.34 o 
  10  11  12        2.34       34.73     59.42 o 
  -1  12  12       92.74       75.37     71.98 o 
   0  12  12       60.65      -11.26     46.48 o 
   1  12  12      938.85     1016.56    141.22 o 
   2  12  12       25.44       28.41     59.25 o 
   3  12  12        9.81       15.43     59.48 o 
   4  12  12      371.40      456.64    115.53 o 
   5  12  12       86.76      103.82     64.67 o 
   6  12  12       53.26       39.62     55.16 o 
   7  12  12      243.86      327.69    102.39 o 
   8  12  12       41.34       52.56     63.17 o 
   9  12  12        5.16       24.99     58.95 o 
   1  13  12      293.08      364.53    113.47 o 
   2  13  12        0.34       -1.34     54.63 o 
   3  13  12      120.25      150.13     80.44 o 
   4  13  12      158.35      202.84     87.24 o 
   5  13  12        6.14       15.21     55.05 o 
   6  13  12      112.37      143.00     78.94 o 
   7  13  12      171.42      205.46     85.52 o 
   8  13  12        6.04       22.93     64.12 o 
  -4  -5  13      108.55      226.23    137.88 o 
  -3  -5  13        0.04       29.29     57.34 o 
  -2  -5  13        2.58      -39.66     44.42 o 
  -1  -5  13      246.96      238.54     89.47 o 
   0  -5  13       36.36        8.72     51.31 o 
   1  -5  13        4.48       78.28     70.68 o 
   2  -5  13      125.02      228.44     91.63 o 
   3  -5  13       33.52      121.99    122.47 o 
  -5  -4  13        1.56       37.64     57.07 o 
  -4  -4  13        3.46       34.32     53.92 o 
  -3  -4  13      224.77      275.02     98.42 o 
  -2  -4  13       44.57       59.90     81.89 o 
  -1  -4  13        0.18       28.66     54.95 o 
   0  -4  13      513.76      674.39    109.59 o 
   1  -4  13       14.19       33.99     48.19 o 
   2  -4  13        0.17       61.26     62.81 o 
   3  -4  13      275.87      321.43    152.57 o 
   4  -4  13        0.84       26.54     84.80 o 
   5  -4  13      180.90      190.16    116.34 o 
  -6  -3  13      150.92      180.18     89.25 o 
  -5  -3  13        8.89       87.67     64.97 o 
  -4  -3  13       28.17       50.84     54.31 o 
  -3  -3  13      484.50      434.56    112.48 o 
  -2  -3  13       51.91      107.01     69.58 o 
  -1  -3  13       35.54       85.35     63.91 o 
   0  -3  13      401.75      479.74    111.95 o 
   1  -3  13        7.90       40.22     54.66 o 
   2  -3  13      480.77      552.48    133.97 o 
   3  -3  13      271.48      397.38     98.18 o 
   4  -3  13       91.43       72.61     94.96 o 
   5  -3  13       95.93       76.91     68.52 o 
   6  -3  13      380.98      378.24    110.62 o 
  -7  -2  13       81.16       79.42     72.29 o 
  -6  -2  13       10.86       15.95     65.62 o 
  -5  -2  13       92.51      136.90     76.85 o 
  -4  -2  13        2.01       90.91     63.91 o 
  -3  -2  13       14.38       44.76     59.77 o 
  -2  -2  13       38.04       76.36     62.51 o 
  -1  -2  13       62.15       95.56     72.77 o 
   0  -2  13      102.92      130.25     59.90 o 
   1  -2  13      190.52      234.44     81.17 o 
   2  -2  13      143.84      219.63     75.70 o 
   3  -2  13       14.19       29.78     38.35 o 
   4  -2  13        7.30        9.79     58.81 o 
   5  -2  13      122.07      154.44     79.54 o 
   6  -2  13      105.62       96.17     88.91 o 
   7  -2  13        0.99       13.67     61.54 o 
  -7  -1  13       65.32       59.87     91.49 o 
  -6  -1  13      410.57      554.45    108.51 o 
  -5  -1  13      101.89      145.81     71.34 o 
  -4  -1  13      128.68      109.93     69.52 o 
  -3  -1  13      315.74      450.95    109.05 o 
  -2  -1  13      311.51      385.73     97.82 o 
  -1  -1  13       30.85       11.95     45.38 o 
   0  -1  13      896.46      912.86    121.51 o 
   1  -1  13      253.35      446.16     72.46 o 
   2  -1  13        0.35       18.23     35.62 o 
   3  -1  13     1121.11     1095.27     98.95 o 
   4  -1  13      169.72      135.49     72.77 o 
   5  -1  13        4.81       35.92     54.94 o 
   6  -1  13      175.60      340.05    104.87 o 
   7  -1  13      202.90      283.61    103.33 o 
   8  -1  13       53.65       21.26     66.06 o 
  -7   0  13        3.31       11.13     81.65 o 
  -6   0  13      443.45      377.59    155.79 o 
  -5   0  13       32.51       27.70     61.78 o 
  -4   0  13        4.36       48.78     60.60 o 
  -3   0  13      653.38      590.55    106.46 o 
  -2   0  13       88.55      124.62     50.23 o 
  -1   0  13        0.03        7.52     35.29 o 
   0   0  13      156.93      203.24     59.53 o 
   1   0  13      488.77      384.74     74.85 o 
   2   0  13       66.92       51.81     38.02 o 
   3   0  13      515.08      577.57     94.81 o 
   4   0  13      102.93      111.01     48.70 o 
   5   0  13       69.40      120.62     67.44 o 
   6   0  13      293.94      321.55     97.53 o 
   7   0  13        3.78        5.82     54.96 o 
   8   0  13       63.66       26.96     64.29 o 
   9   0  13      295.67      294.87    104.81 o 
  -7   1  13        2.65       41.87     90.28 o 
  -6   1  13       50.88      154.58    106.18 o 
  -5   1  13      292.45      280.04    138.29 o 
  -4   1  13       52.00       70.14     56.30 o 
  -3   1  13       94.94       91.29     44.28 o 
  -2   1  13      239.59      246.42     59.75 o 
  -1   1  13       22.58       25.16     33.42 o 
   0   1  13        9.85       -6.02     32.29 o 
   1   1  13       23.00       30.40     35.46 o 
   2   1  13      184.68      146.83     50.64 o 
   3   1  13       11.84       27.12     37.01 o 
   4   1  13      228.04      189.50     56.59 o 
   5   1  13        7.29      -13.58     42.66 o 
   6   1  13       90.29       52.52     55.21 o 
   7   1  13      245.97      188.91     83.31 o 
   8   1  13       45.36       -2.52     54.06 o 
   9   1  13       42.68       75.37     67.29 o 
  10   1  13      126.46      152.65     88.10 o 
  -7   2  13        1.54       12.83     57.43 o 
  -6   2  13        0.18       34.88     57.68 o 
  -5   2  13      156.91      175.14     77.26 o 
  -4   2  13        0.15      -14.21     45.96 o 
  -3   2  13      169.21      146.13     67.96 o 
  -2   2  13      573.65      646.81     79.29 o 
  -1   2  13        1.54       24.02     34.50 o 
   0   2  13      545.53      490.88     75.12 o 
   1   2  13      669.26      696.00     76.83 o 
   2   2  13       14.27        6.23     31.24 o 
   3   2  13      499.86      530.18     71.87 o 
   4   2  13       79.74      120.77     49.06 o 
   5   2  13       55.42       50.10     54.66 o 
   6   2  13      225.36      218.49     79.81 o 
   7   2  13      546.88      575.64    111.01 o 
   8   2  13       64.25       37.42     66.54 o 
   9   2  13      377.05      407.84    115.24 o 
  10   2  13      106.86      128.82     84.08 o 
  -7   3  13        2.62       45.63     60.04 o 
  -6   3  13       30.86       -2.28     43.41 o 
  -5   3  13       25.81       44.98     58.68 o 
  -4   3  13        2.60       31.11     47.42 o 
  -3   3  13      163.63      161.96     71.43 o 
  -2   3  13      439.36      398.59     86.08 o 
  -1   3  13       33.27       50.31     51.68 o 
   0   3  13      557.47      692.75     73.86 o 
   1   3  13      100.55      153.04     50.67 o 
   2   3  13      118.51      224.25     58.15 o 
   3   3  13     1321.58     1241.56     97.75 o 
   4   3  13      192.35      228.16     60.04 o 
   5   3  13      392.93      356.32     65.71 o 
   6   3  13      331.84      419.33    102.85 o 
   7   3  13      168.61      169.88     74.37 o 
   8   3  13        0.50      -11.97     55.31 o 
   9   3  13      107.52      179.57    114.89 o 
  10   3  13        6.93       35.28     59.67 o 
  11   3  13        2.91        7.89     69.11 o 
  -7   4  13       71.46       64.46     67.79 o 
  -6   4  13       48.15       48.09     62.46 o 
  -5   4  13      109.72      147.41     74.30 o 
  -4   4  13       87.30      141.82     72.40 o 
  -3   4  13       28.32       -2.30     47.44 o 
  -2   4  13      231.95      168.01     72.72 o 
  -1   4  13     1068.16     1099.53    124.02 o 
   0   4  13      466.43      315.28     86.62 o 
   1   4  13        2.33       33.66     44.60 o 
   2   4  13       51.57       61.97     39.82 o 
   3   4  13       92.39      182.26     52.74 o 
   4   4  13      302.23      329.18     67.51 o 
   5   4  13      182.90      223.50     56.44 o 
   6   4  13        0.41      -17.48     47.26 o 
   7   4  13       79.61      157.97     68.70 o 
   8   4  13        9.39      -10.11     56.81 o 
   9   4  13        0.10       -3.16     56.59 o 
  10   4  13       52.34      124.19     74.08 o 
  11   4  13        1.13        2.39     66.72 o 
  -7   5  13       72.28       70.35     74.04 o 
  -6   5  13        0.49       25.56     64.67 o 
  -5   5  13      613.37      606.23    116.88 o 
  -4   5  13      136.60      118.57     70.17 o 
  -3   5  13       30.27       16.58     60.30 o 
  -2   5  13     1689.32     1450.07    147.71 o 
  -1   5  13      155.66      167.23     71.95 o 
   0   5  13        1.75      -35.00     42.75 o 
   1   5  13     1925.81     1616.12    296.58 o 
   2   5  13        2.43       41.19     47.23 o 
   3   5  13       15.94       18.13     36.52 o 
   4   5  13     1435.85     1280.81     98.30 o 
   5   5  13       78.72       51.24     39.33 o 
   6   5  13       44.30       65.64     55.10 o 
   7   5  13      468.49      492.63    100.73 o 
   8   5  13       92.95       58.07     58.91 o 
   9   5  13      196.38      228.59    105.85 o 
  10   5  13      223.22      269.34     90.22 o 
  11   5  13       28.38      -18.66     48.45 o 
  -6   6  13       12.77        7.27     66.36 o 
  -5   6  13      191.73      272.36     96.98 o 
  -4   6  13       49.90      122.13     70.69 o 
  -3   6  13        2.25       25.89     53.74 o 
  -2   6  13       55.96       88.70     65.99 o 
  -1   6  13       64.57       89.54     63.46 o 
   0   6  13      149.78      132.60     69.91 o 
   1   6  13      261.23      204.26     78.10 o 
   2   6  13      522.75      473.83    104.14 o 
   3   6  13      400.14      497.66     92.96 o 
   4   6  13      951.01     1078.63     90.57 o 
   5   6  13        2.70       18.12     35.65 o 
   6   6  13       74.11       66.34     43.50 o 
   7   6  13       14.68       61.11     59.09 o 
   8   6  13       62.29       25.93     45.01 o 
   9   6  13       42.49      108.83     68.80 o 
  10   6  13       28.77       45.27     58.56 o 
  11   6  13        1.04       40.89     57.94 o 
  -6   7  13        1.90       48.18     63.92 o 
  -5   7  13        7.77       44.04     67.04 o 
  -4   7  13      362.90      454.52    121.44 o 
  -3   7  13        9.15       42.65     58.79 o 
  -2   7  13       82.77       71.91     64.50 o 
  -1   7  13      549.53      577.97    109.05 o 
   0   7  13      306.33      308.84     93.48 o 
   1   7  13      159.76      206.82     78.82 o 
   2   7  13      212.51      207.70     87.34 o 
   3   7  13       19.48       61.53     52.35 o 
   4   7  13      819.97      706.18    160.88 o 
   5   7  13      830.34      764.46    101.88 o 
   6   7  13        7.94       21.50     35.62 o 
   7   7  13       75.67       43.13     56.90 o 
   8   7  13      103.48      184.13     76.41 o 
   9   7  13       49.99       46.43     63.37 o 
  10   7  13       36.02        2.96     71.60 o 
  11   7  13       35.14      108.93     74.58 o 
  -5   8  13      103.85       64.60     79.38 o 
  -4   8  13      354.29      326.09    105.25 o 
  -3   8  13       30.56       57.52     59.18 o 
  -2   8  13      229.02      195.32     85.75 o 
  -1   8  13      313.85      366.28    105.73 o 
   0   8  13        4.11       10.91     54.06 o 
   1   8  13      184.21      165.40     76.00 o 
   2   8  13      851.91      863.25    119.15 o 
   3   8  13       10.62       34.04     49.18 o 
   4   8  13      323.84      301.81     86.92 o 
   5   8  13      130.04      142.42     63.43 o 
   6   8  13       23.64       44.60     44.55 o 
   7   8  13      273.08      289.88     67.38 o 
   8   8  13       36.03       88.46     64.16 o 
   9   8  13       33.71       26.37     54.92 o 
  10   8  13       41.92       95.67     70.71 o 
  11   8  13       89.71      -10.94     55.45 o 
  -4   9  13       38.08       76.89     67.95 o 
  -3   9  13      113.61       80.82     67.43 o 
  -2   9  13      276.92      347.28    103.53 o 
  -1   9  13       17.63       59.33     62.55 o 
   0   9  13      264.41      375.67    110.94 o 
   1   9  13      123.97      161.87     72.58 o 
   2   9  13      298.74      313.76     93.27 o 
   3   9  13        0.42       10.09     44.34 o 
   4   9  13      411.35      449.16    106.04 o 
   5   9  13        0.26       39.23     49.28 o 
   6   9  13       19.40       42.85     46.11 o 
   7   9  13        8.49       59.47     54.98 o 
   8   9  13       74.26      135.50     70.95 o 
   9   9  13        0.78        1.03     55.23 o 
  10   9  13       20.67       12.75     59.52 o 
  11   9  13       25.90       53.52     66.67 o 
  -3  10  13        8.85        4.38     59.19 o 
  -2  10  13       21.99       45.06     57.76 o 
  -1  10  13      247.68      229.61     92.57 o 
   0  10  13      225.68      157.48     82.87 o 
   1  10  13      217.88      119.65     69.66 o 
   2  10  13      330.95      526.22    122.89 o 
   3  10  13        0.84       23.97     51.57 o 
   4  10  13       94.86      115.45     66.78 o 
   5  10  13       36.24       59.30     56.60 o 
   6  10  13      100.06      194.17     75.44 o 
   7  10  13       75.43       70.96     57.21 o 
   8  10  13      185.55      243.58    115.13 o 
   9  10  13        4.41       21.62     71.81 o 
  10  10  13       12.11       35.42     64.00 o 
  -2  11  13        0.47        4.03     60.28 o 
  -1  11  13      233.71      180.71     86.65 o 
   0  11  13       85.22       50.70     60.54 o 
   1  11  13      117.78      196.96     86.45 o 
   2  11  13      394.91      384.28    109.48 o 
   3  11  13        1.28       11.65     50.51 o 
   4  11  13      479.39      518.42    119.63 o 
   5  11  13      130.71      118.15     70.45 o 
   6  11  13       89.83       69.26     66.49 o 
   7  11  13      100.20      142.86     72.63 o 
   8  11  13      117.72      199.53     84.20 o 
   9  11  13        2.34       64.46     89.23 o 
  10  11  13       92.88      104.40    110.37 o 
  -1  12  13       16.25       51.05     63.60 o 
   0  12  13      158.39      161.69     85.60 o 
   1  12  13       11.88       -5.78     53.00 o 
   2  12  13       22.62       39.42     59.76 o 
   3  12  13      109.12      126.31     75.33 o 
   4  12  13       46.91      -15.97     53.50 o 
   5  12  13        5.49       12.31     49.63 o 
   6  12  13       25.25       65.83     64.65 o 
   7  12  13       29.60       57.52     55.07 o 
   8  12  13        3.50        2.65     57.90 o 
   2  13  13      425.13      430.97    119.76 o 
   3  13  13      239.25      143.01     81.40 o 
   4  13  13       17.14       33.23     60.79 o 
   5  13  13      170.78      221.41     91.88 o 
   6  13  13      131.76      177.93     87.50 o 
   7  13  13       15.20       38.63     62.26 o 
  -3  -4  14       43.86      104.86     76.86 o 
  -2  -4  14       25.14       61.29     59.32 o 
  -1  -4  14       40.93       52.84     60.90 o 
   0  -4  14      119.14      145.28     79.96 o 
   1  -4  14       19.23       35.96     66.64 o 
   2  -4  14       32.10       69.73     71.42 o 
   3  -4  14      120.52      132.72    118.76 o 
  -4  -3  14      147.53      130.14     74.96 o 
  -3  -3  14        0.01        4.07     60.06 o 
  -2  -3  14      143.40      330.70    111.94 o 
  -1  -3  14       81.42      153.46     71.26 o 
   0  -3  14       62.11      111.42    122.43 o 
   1  -3  14      399.92      457.08    111.10 o 
   2  -3  14       59.86      160.31     72.96 o 
   3  -3  14      176.98      214.45    125.54 o 
   4  -3  14       64.12      102.14     95.28 o 
   5  -3  14      115.67      185.97    112.31 o 
  -5  -2  14       73.76       90.84     77.45 o 
  -4  -2  14       53.63      114.91     72.37 o 
  -3  -2  14       26.32       52.60     61.76 o 
  -2  -2  14      339.71      446.43    108.93 o 
  -1  -2  14        0.33       63.79     58.57 o 
   0  -2  14       38.11       57.75     55.51 o 
   1  -2  14      760.81      862.91    123.68 o 
   2  -2  14       29.18        8.01     57.99 o 
   3  -2  14      125.98      102.25     65.21 o 
   4  -2  14      302.61      334.31    103.53 o 
   5  -2  14        2.99       -2.53     51.38 o 
   6  -2  14       34.49       58.41     70.75 o 
  -6  -1  14      290.79      325.71    155.31 o 
  -5  -1  14       90.85      103.52     76.41 o 
  -4  -1  14       74.67      135.17     73.85 o 
  -3  -1  14       35.84       46.41     61.98 o 
  -2  -1  14      122.30      176.42     75.49 o 
  -1  -1  14       65.82      166.12     88.99 o 
   0  -1  14       17.33       43.55     56.04 o 
   1  -1  14        0.81       31.05     53.99 o 
   2  -1  14      666.42      796.86     88.15 o 
   3  -1  14        0.75       23.74     43.55 o 
   4  -1  14       36.36       38.10     60.12 o 
   5  -1  14       34.71      155.98     74.49 o 
   6  -1  14        1.32       24.75     62.89 o 
   7  -1  14        0.34       16.69     64.80 o 
  -6   0  14      112.66      169.51    117.71 o 
  -5   0  14       20.01        4.92     94.40 o 
  -4   0  14      397.93      402.41    108.77 o 
  -3   0  14       33.78       52.90     60.35 o 
  -2   0  14        8.48       54.33     59.31 o 
  -1   0  14      849.74      877.34    122.55 o 
   0   0  14      133.84      119.09     50.56 o 
   1   0  14       12.20       36.89     43.77 o 
   2   0  14      611.66      692.42     82.73 o 
   3   0  14        0.43       14.67     40.53 o 
   4   0  14      350.61      317.44     92.69 o 
   5   0  14      290.46      363.82    103.17 o 
   6   0  14        0.79       57.31     95.36 o 
   7   0  14      141.08      187.29     88.00 o 
   8   0  14      327.06      270.59     99.76 o 
  -6   1  14      115.17      170.72    117.96 o 
  -5   1  14       36.02       20.17     84.71 o 
  -4   1  14      179.34       92.14     98.43 o 
  -3   1  14       49.47       52.60     57.09 o 
  -2   1  14      247.40      226.38     64.37 o 
  -1   1  14      219.91      294.87     68.45 o 
   0   1  14       86.90      123.06     51.56 o 
   1   1  14       19.62       16.48     40.43 o 
   2   1  14      606.85      612.65     80.20 o 
   3   1  14       48.19       70.68     46.35 o 
   4   1  14      107.53      208.36     59.62 o 
   5   1  14      291.72      254.86     84.79 o 
   6   1  14       17.26       12.60     52.88 o 
   7   1  14      361.73      387.52    113.24 o 
   8   1  14       21.46        0.35     64.27 o 
   9   1  14       18.87       46.83     71.56 o 
  -6   2  14       26.00       40.74     90.12 o 
  -5   2  14        0.15        1.09     59.11 o 
  -4   2  14       41.12       20.11     58.71 o 
  -3   2  14      165.64      124.20     72.00 o 
  -2   2  14      105.07      144.27     72.13 o 
  -1   2  14        6.38       29.98     46.32 o 
   0   2  14      209.31      261.59     63.69 o 
   1   2  14       19.32       26.39     37.02 o 
   2   2  14      319.82      389.98     73.89 o 
   3   2  14       41.81       61.37     43.15 o 
   4   2  14        1.47       47.57     42.65 o 
   5   2  14      253.27      231.80     84.93 o 
   6   2  14        0.76        7.90     53.40 o 
   7   2  14        3.86       -5.90     54.61 o 
   8   2  14      212.20      203.07     91.51 o 
   9   2  14        0.08        6.53     58.59 o 
  -6   3  14       25.10        2.77     60.38 o 
  -5   3  14        1.31       38.37     59.44 o 
  -4   3  14      156.13      181.15     83.02 o 
  -3   3  14      265.21      211.03     80.92 o 
  -2   3  14       39.63      -22.42     51.23 o 
  -1   3  14      191.92      203.76     78.37 o 
   0   3  14      152.89      181.27     70.21 o 
   1   3  14      123.25       52.75     40.59 o 
   2   3  14      553.74      548.21     76.19 o 
   3   3  14       64.61       66.96     43.53 o 
   4   3  14       64.06       49.64     41.65 o 
   5   3  14       15.92       22.03     54.82 o 
   6   3  14        0.80       16.99     52.46 o 
   7   3  14       78.31      101.51     67.48 o 
   8   3  14      122.95      232.61     91.87 o 
   9   3  14       16.72       40.82     63.57 o 
  10   3  14       84.26      103.37     78.24 o 
  -6   4  14        7.56       63.78     63.18 o 
  -5   4  14        0.96       26.01     56.19 o 
  -4   4  14       10.68       65.96     60.32 o 
  -3   4  14        8.82       20.80     57.03 o 
  -2   4  14        2.16       24.28     56.77 o 
  -1   4  14      281.38      319.36     90.93 o 
   0   4  14       49.77       72.24     59.86 o 
   1   4  14        0.33       -4.77     49.76 o 
   2   4  14      288.71      255.57     78.33 o 
   3   4  14       82.89      124.29     47.42 o 
   4   4  14       14.59       57.44     42.66 o 
   5   4  14      139.78      177.20     56.06 o 
   6   4  14      100.65      127.89     71.14 o 
   7   4  14      191.38      261.89     92.98 o 
   8   4  14      274.22      259.49     95.73 o 
   9   4  14        7.81        7.80     58.49 o 
  10   4  14       24.12       52.98     66.06 o 
  -6   5  14       62.00       97.28     76.70 o 
  -5   5  14      179.83      154.61     85.38 o 
  -4   5  14       39.12       44.46     52.23 o 
  -3   5  14      294.15      366.73    105.95 o 
  -2   5  14       58.66       50.80     58.76 o 
  -1   5  14      121.66      101.17     67.80 o 
   0   5  14      706.20      665.68    113.17 o 
   1   5  14       59.55       59.53     57.84 o 
   2   5  14        7.75       28.27     49.47 o 
   3   5  14     1457.52     1427.47    139.43 o 
   4   5  14       32.45       28.60     37.69 o 
   5   5  14       74.37       56.45     42.77 o 
   6   5  14      365.51      402.89    130.90 o 
   7   5  14        6.74       31.82     58.69 o 
   8   5  14      216.92      195.08     82.20 o 
   9   5  14      238.21      304.50     97.46 o 
  10   5  14        3.08       30.07     62.48 o 
  -6   6  14      137.69      103.23     71.94 o 
  -5   6  14        2.57       27.03     65.63 o 
  -4   6  14       24.93       62.88     68.91 o 
  -3   6  14      527.87      378.73    110.82 o 
  -2   6  14        4.71      -21.27     54.14 o 
  -1   6  14      321.46      263.75     91.49 o 
   0   6  14      158.86      157.06     72.53 o 
   1   6  14        9.74       -5.10     49.41 o 
   2   6  14     1083.64      936.06    120.90 o 
   3   6  14      431.03      485.76    107.48 o 
   4   6  14        5.62       34.01     48.68 o 
   5   6  14      911.42     1031.49     93.87 o 
   6   6  14       59.49      126.57     53.87 o 
   7   6  14        8.01       17.03     57.93 o 
   8   6  14      378.39      494.93    151.16 o 
   9   6  14       94.32       89.23     70.02 o 
  10   6  14       35.52       61.98     60.95 o 
  11   6  14      144.53      180.89    115.54 o 
  -5   7  14      112.28       80.31     75.59 o 
  -4   7  14      113.06      142.55     81.04 o 
  -3   7  14        5.33       22.50     63.42 o 
  -2   7  14      288.38      324.13    105.85 o 
  -1   7  14       91.85       99.32     65.80 o 
   0   7  14        0.19        2.38     51.13 o 
   1   7  14      107.48      115.70     71.13 o 
   2   7  14       89.61      121.09     70.88 o 
   3   7  14      132.46      141.79     70.05 o 
   4   7  14      115.06      127.59     67.21 o 
   5   7  14      372.53      340.88     91.35 o 
   6   7  14       13.57       19.72     50.07 o 
   7   7  14        0.05       -9.19     46.35 o 
   8   7  14       61.62      180.77     75.63 o 
   9   7  14        4.34       61.04     64.14 o 
  10   7  14        2.35       21.03     59.90 o 
  -4   8  14        5.55       29.31     67.11 o 
  -3   8  14      231.81      260.92    100.49 o 
  -2   8  14      217.95      226.55     91.45 o 
  -1   8  14       54.37       76.15     65.97 o 
   0   8  14       85.34      117.54     72.46 o 
   1   8  14       12.12        1.05     49.93 o 
   2   8  14        6.60       -5.24     53.42 o 
   3   8  14      109.97      127.28     66.46 o 
   4   8  14      116.68       78.34     59.82 o 
   5   8  14      167.94      165.39     71.26 o 
   6   8  14      336.36      412.15    100.34 o 
   7   8  14        8.51       12.42     89.23 o 
   8   8  14        3.93       13.98     55.58 o 
   9   8  14      174.90      206.73     80.37 o 
  10   8  14       71.76      140.54     82.25 o 
  -4   9  14        0.07       26.27     62.12 o 
  -3   9  14      353.45      330.32    126.87 o 
  -2   9  14       31.12       16.88     57.62 o 
  -1   9  14        0.13        3.00     57.28 o 
   0   9  14       78.99      101.26     75.73 o 
   1   9  14      116.57       93.48     71.37 o 
   2   9  14      104.23      103.35     60.91 o 
   3   9  14      326.22      312.47     96.57 o 
   4   9  14       14.30       28.79     52.77 o 
   5   9  14        9.55        4.93     46.69 o 
   6   9  14      104.46      152.74     69.79 o 
   7   9  14       15.47       66.04     59.58 o 
   8   9  14       35.61       38.97     79.71 o 
   9   9  14       53.29       98.59    107.39 o 
  10   9  14       12.32       59.21     67.53 o 
  -3  10  14        5.27       27.14     70.64 o 
  -2  10  14      154.62      235.29    100.31 o 
  -1  10  14        3.11       -2.53     60.01 o 
   0  10  14        5.96       30.70     56.48 o 
   1  10  14      504.82      457.16    118.10 o 
   2  10  14        9.15       21.55     57.44 o 
   3  10  14       12.86        4.76     48.38 o 
   4  10  14        0.84        3.22     47.36 o 
   5  10  14       27.94       21.67     59.78 o 
   6  10  14        3.78       42.82     61.93 o 
   7  10  14      142.80      141.60     73.70 o 
   8  10  14       64.32       34.37     77.05 o 
   9  10  14        0.39        3.87     72.94 o 
  10  10  14        6.38       22.75     87.54 o 
  -1  11  14       12.47        3.87     62.18 o 
   0  11  14      195.36      153.25     81.79 o 
   1  11  14      321.25      244.29     97.88 o 
   2  11  14        1.13       21.43     47.53 o 
   3  11  14      246.05      206.40     89.09 o 
   4  11  14      130.60      205.74     85.98 o 
   5  11  14      159.33      133.61     72.26 o 
   6  11  14      114.80       89.10     70.48 o 
   7  11  14      122.27      115.21     70.32 o 
   8  11  14        0.17       99.56    101.34 o 
   9  11  14       58.56      179.11    119.57 o 
   0  12  14      178.32      163.47     88.99 o 
   1  12  14       35.40       45.96     72.30 o 
   2  12  14        3.54       -3.86     55.03 o 
   3  12  14      166.44      162.05     78.09 o 
   4  12  14       18.39       14.02     54.41 o 
   5  12  14       18.35      -23.86     47.70 o 
   6  12  14      183.82      237.10     89.39 o 
   7  12  14        6.46       26.25     55.49 o 
   8  12  14       56.24      100.04    104.89 o 
   4  13  14       77.23      114.38     72.73 o 
  -2  -3  15        4.99       78.32     65.49 o 
  -1  -3  15       34.58       35.89     59.70 o 
   0  -3  15       34.37       42.45     63.77 o 
   1  -3  15       18.73       39.13     65.23 o 
   2  -3  15      153.65      135.57     82.46 o 
   3  -3  15       11.48       10.00     96.41 o 
  -4  -2  15        2.44       73.66    104.48 o 
  -3  -2  15      390.90      475.16    120.93 o 
  -2  -2  15       78.02      154.17     70.63 o 
  -1  -2  15        1.54       46.63     60.69 o 
   0  -2  15      376.49      439.18    115.46 o 
   1  -2  15       28.37       80.54     63.89 o 
   2  -2  15      218.13      256.87     87.27 o 
   3  -2  15      321.21      392.03    156.84 o 
   4  -2  15      144.06      102.22     99.32 o 
   5  -2  15       10.46       15.25     85.93 o 
  -4  -1  15        3.23       34.18     63.81 o 
  -3  -1  15      206.82      409.05    147.57 o 
  -2  -1  15        0.17       42.76     86.57 o 
  -1  -1  15       33.93      102.17     67.18 o 
   0  -1  15       90.35      180.37     77.44 o 
   1  -1  15       37.34      160.86     70.57 o 
   2  -1  15      216.02      225.40     82.53 o 
   3  -1  15      198.12      255.51     84.87 o 
   4  -1  15        4.04       12.14     60.93 o 
   5  -1  15      175.17      244.76     97.53 o 
   6  -1  15       24.32       56.64     73.03 o 
  -5   0  15      236.31      188.47    130.62 o 
  -4   0  15       28.65       69.30    107.22 o 
  -3   0  15        3.06       40.50     87.86 o 
  -2   0  15      172.44      273.83     88.64 o 
  -1   0  15       34.17       54.72     62.32 o 
   0   0  15       43.03       70.32     58.30 o 
   1   0  15       43.75      156.05     55.60 o 
   2   0  15        0.49      -24.57     51.45 o 
   3   0  15      385.44      550.13     87.90 o 
   4   0  15      123.32      126.61     77.25 o 
   5   0  15       18.46       76.70     63.93 o 
   6   0  15      105.07      141.16     79.10 o 
   7   0  15      105.53      112.87     77.31 o 
  -5   1  15      159.99       73.02    111.66 o 
  -4   1  15       24.34       24.37     97.30 o 
  -3   1  15      234.89      163.62    116.75 o 
  -2   1  15      102.17       53.25     98.11 o 
  -1   1  15       19.80       34.95     44.67 o 
   0   1  15      484.03      510.47     91.99 o 
   1   1  15      464.13      395.65     83.80 o 
   2   1  15       29.14        3.04     43.64 o 
   3   1  15      257.01      368.42     80.84 o 
   4   1  15      462.04      506.08    117.18 o 
   5   1  15       34.12       57.91     63.52 o 
   6   1  15      338.36      334.70    127.64 o 
   7   1  15       21.02       39.46     66.80 o 
   8   1  15       36.88       91.13     76.51 o 
  -5   2  15       59.49       28.00     91.81 o 
  -4   2  15        0.52       26.22     90.12 o 
  -3   2  15      393.34      374.57    104.53 o 
  -2   2  15        3.66        4.87     51.47 o 
  -1   2  15        0.10        7.67     50.40 o 
   0   2  15      310.16      309.66    102.59 o 
   1   2  15        5.66      -12.24     36.44 o 
   2   2  15        0.16        7.80     40.37 o 
   3   2  15      114.11      171.84     58.98 o 
   4   2  15      256.99      201.58     61.03 o 
   5   2  15       46.13       95.75     66.90 o 
   6   2  15      487.98      395.33    107.41 o 
   7   2  15       19.24       29.07     58.34 o 
   8   2  15      150.08      134.18     85.36 o 
   9   2  15       40.26       96.01     97.54 o 
  -5   3  15       60.97       50.51     65.89 o 
  -4   3  15       12.03       -2.03     55.66 o 
  -3   3  15        1.41       45.18     58.94 o 
  -2   3  15       99.87       98.08     69.07 o 
  -1   3  15      108.22       52.60     58.88 o 
   0   3  15        0.39        0.63     47.78 o 
   1   3  15      557.54      485.34    108.72 o 
   2   3  15        1.02      -11.23     38.25 o 
   3   3  15       77.94      102.48     50.65 o 
   4   3  15      140.13      118.68     53.60 o 
   5   3  15      127.64      111.86     74.13 o 
   6   3  15      176.76      161.72     75.50 o 
   7   3  15       13.65       76.88     70.27 o 
   8   3  15        0.14       32.33     64.52 o 
   9   3  15       19.61       29.39     68.19 o 
  -5   4  15       73.70       99.83     74.34 o 
  -4   4  15        1.95       -1.01     63.28 o 
  -3   4  15       87.37       82.34     67.44 o 
  -2   4  15      252.90      220.49     87.23 o 
  -1   4  15        0.10      -26.76     48.69 o 
   0   4  15       12.55       11.79     51.41 o 
   1   4  15      219.27      198.10     81.04 o 
   2   4  15       23.14       22.46     51.31 o 
   3   4  15      599.68      595.92    107.98 o 
   4   4  15      247.49      253.43     65.11 o 
   5   4  15        2.69        4.83     51.48 o 
   6   4  15      256.92      267.81     89.98 o 
   7   4  15       64.84       83.75     68.23 o 
   8   4  15       19.71       48.63     63.13 o 
   9   4  15       77.21       12.72     61.84 o 
  -5   5  15        0.41       22.42     59.07 o 
  -4   5  15       51.71       47.11     63.76 o 
  -3   5  15       21.32       15.15     58.54 o 
  -2   5  15       17.60       63.42     64.73 o 
  -1   5  15       28.25      -12.01     52.00 o 
   0   5  15        1.08       28.54     53.55 o 
   1   5  15       86.48       79.20     61.23 o 
   2   5  15      238.65      290.39     94.57 o 
   3   5  15       64.71       42.17     57.13 o 
   4   5  15        1.07       48.88     52.80 o 
   5   5  15       48.62       43.07     42.80 o 
   6   5  15      120.96      225.93     82.29 o 
   7   5  15       17.83        1.72     53.30 o 
   8   5  15        0.03       62.26     59.50 o 
   9   5  15      136.17      128.44     82.93 o 
  10   5  15        5.61       50.68     73.78 o 
  -5   6  15        7.06       -5.32     56.72 o 
  -4   6  15      162.36       56.03     65.61 o 
  -3   6  15        9.63        3.75     55.13 o 
  -2   6  15      331.84      319.59    104.21 o 
  -1   6  15      138.34      132.18     79.30 o 
   0   6  15       14.29       21.57     52.92 o 
   1   6  15      694.87      646.32    109.31 o 
   2   6  15      411.95      406.52    107.00 o 
   3   6  15       24.41       -2.61     53.48 o 
   4   6  15      737.31      700.44    109.53 o 
   5   6  15      114.04      100.39     67.43 o 
   6   6  15       20.80       45.42     61.12 o 
   7   6  15      295.05      442.05    131.87 o 
   8   6  15       69.74       45.44     62.10 o 
   9   6  15       16.36        8.22     68.03 o 
  10   6  15      175.01      130.89     84.38 o 
  -4   7  15       24.79       48.42     66.63 o 
  -3   7  15       29.46       -3.44     63.21 o 
  -2   7  15      248.11      213.11     90.42 o 
  -1   7  15       56.47        8.69     60.13 o 
   0   7  15       48.51       50.98     66.31 o 
   1   7  15      175.87      280.75     94.87 o 
   2   7  15       71.66       55.87     61.59 o 
   3   7  15      159.57      202.59     82.89 o 
   4   7  15      963.29      942.67    126.25 o 
   5   7  15       31.22       15.14     53.35 o 
   6   7  15      303.10      278.76     89.52 o 
   7   7  15      394.37      390.90    166.28 o 
   8   7  15        4.42       27.12     55.23 o 
   9   7  15       69.87      114.39    104.52 o 
  10   7  15      159.61      172.69     78.70 o 
  -3   8  15        5.45       20.83     68.33 o 
  -2   8  15       88.98      126.24     74.93 o 
  -1   8  15       65.06       42.66     69.14 o 
   0   8  15       46.75       41.63     64.47 o 
   1   8  15       86.53       90.35     71.08 o 
   2   8  15        1.66       36.70     59.01 o 
   3   8  15        0.09        6.87     53.48 o 
   4   8  15       86.46       82.55     73.53 o 
   5   8  15      217.07      285.52     92.58 o 
   6   8  15      203.81      275.78     92.49 o 
   7   8  15       77.40       24.20     80.12 o 
   8   8  15       35.28       57.85     82.94 o 
   9   8  15        0.18       27.54     55.56 o 
  10   8  15        2.08       50.91     56.07 o 
  -3   9  15        0.04       23.47     59.60 o 
  -2   9  15       91.10       90.31     76.99 o 
  -1   9  15      463.09      402.82    121.57 o 
   0   9  15      170.29      126.32     80.20 o 
   1   9  15       26.47       41.61     65.25 o 
   2   9  15      235.82      230.05     95.84 o 
   3   9  15        0.12       27.70     54.28 o 
   4   9  15        3.71      -11.80     47.96 o 
   5   9  15      205.87      289.83     91.83 o 
   6   9  15       12.64       15.64     45.43 o 
   7   9  15       55.29      175.56    116.83 o 
   8   9  15       33.34       55.59     84.07 o 
   9   9  15        0.10       22.99     83.99 o 
  -2  10  15      170.58      100.21     82.28 o 
  -1  10  15       78.66       35.70     73.93 o 
   0  10  15       87.43       20.31     63.14 o 
   1  10  15       29.31       70.22     68.42 o 
   2  10  15        0.52      -11.32     53.71 o 
   3  10  15        8.35       30.93     56.39 o 
   4  10  15      156.46      144.72     84.19 o 
   5  10  15      217.65      197.79     80.42 o 
   6  10  15       14.37       24.98     52.78 o 
   7  10  15      151.28      245.68     92.73 o 
   8  10  15       16.06       -0.16     79.39 o 
   9  10  15        5.86       27.03     84.07 o 
   0  11  15       10.53        9.09     59.45 o 
   1  11  15        9.65       80.93     67.26 o 
   2  11  15       74.05       89.95     69.59 o 
   3  11  15       58.09       61.35     63.35 o 
   4  11  15        3.67        0.03     52.44 o 
   5  11  15       16.99       28.40     55.39 o 
   6  11  15       41.76       43.60     66.49 o 
   7  11  15       28.44       92.65     73.08 o 
   8  11  15        2.02       69.95     91.17 o 
   2  12  15       68.75      192.54     96.51 o 
   3  12  15       37.95       25.00     58.66 o 
   4  12  15       49.04       44.97     67.72 o 
   5  12  15      312.52      205.96     90.75 o 
   6  12  15       22.56       47.68     62.39 o 
   0  -2  16        3.23       26.85     59.20 o 
   1  -2  16       54.13      122.10     73.86 o 
  -2  -1  16      127.46      168.07     82.91 o 
  -1  -1  16      133.15      173.09     83.16 o 
   0  -1  16        2.38       18.96     58.37 o 
   1  -1  16      196.96      205.79     77.41 o 
   2  -1  16      186.73      141.92     78.35 o 
   3  -1  16        8.25       60.11     93.35 o 
   4  -1  16      273.41      389.04    155.79 o 
  -3   0  16       46.21       60.19    102.95 o 
  -2   0  16      183.59      192.34    125.38 o 
  -1   0  16       11.82       61.50     62.36 o 
   0   0  16       10.01        6.70     55.44 o 
   1   0  16       65.36      139.01    116.18 o 
   2   0  16       30.69       70.50     61.77 o 
   3   0  16       13.55       35.79     50.17 o 
   4   0  16      129.19      238.90     96.91 o 
   5   0  16       25.20       12.69     64.17 o 
   6   0  16        7.91       68.18     86.65 o 
  -4   1  16      127.34      -14.68     87.38 o 
  -3   1  16       13.83       33.81     89.15 o 
  -2   1  16       12.02       40.99     91.57 o 
  -1   1  16      409.72      387.99    162.01 o 
   0   1  16       14.16      -11.34     44.03 o 
   1   1  16        3.20        8.39     47.39 o 
   2   1  16      105.06      214.20     66.69 o 
   3   1  16        0.13      -11.72     43.28 o 
   4   1  16       41.51       27.11     62.61 o 
   5   1  16      402.44      428.61    115.29 o 
   6   1  16        5.71       65.36     70.66 o 
   7   1  16       69.67        1.53     87.30 o 
  -4   2  16      202.22      165.64    126.43 o 
  -3   2  16       12.40      -11.46     92.86 o 
  -2   2  16       30.71       -0.07     58.85 o 
  -1   2  16      309.50      318.80    103.36 o 
   0   2  16        6.70       18.22     56.66 o 
   1   2  16      268.11      308.87     96.06 o 
   2   2  16      526.58      495.36     86.89 o 
   3   2  16       32.11       15.91     46.36 o 
   4   2  16        3.57       19.81     63.34 o 
   5   2  16      668.69      817.52    131.08 o 
   6   2  16        1.61       14.25     60.27 o 
   7   2  16       90.66       63.57     72.51 o 
  -4   3  16        1.49       -7.60     57.46 o 
  -3   3  16       26.44       19.96     64.51 o 
  -2   3  16      184.56      129.55     74.66 o 
  -1   3  16      254.05      177.64     83.43 o 
   0   3  16       36.08       49.39     60.40 o 
   1   3  16       90.05       88.71     66.12 o 
   2   3  16       37.79       65.19     62.62 o 
   3   3  16      182.75      220.75     64.50 o 
   4   3  16        0.93       30.49     45.41 o 
   5   3  16      282.12      373.81    106.97 o 
   6   3  16       43.91       27.31     63.06 o 
   7   3  16        2.89       29.33     66.21 o 
   8   3  16       21.86       -4.54     58.43 o 
  -4   4  16       86.15       68.89     76.92 o 
  -3   4  16      123.95      170.09     88.99 o 
  -2   4  16        0.39      -13.64     57.07 o 
  -1   4  16       15.30       28.09     59.04 o 
   0   4  16       59.22       62.89     61.27 o 
   1   4  16        2.74       -5.60     48.14 o 
   2   4  16      295.54      187.08     82.78 o 
   3   4  16      213.32      160.11     85.08 o 
   4   4  16        2.83        1.37     50.72 o 
   5   4  16       90.22      121.29     71.40 o 
   6   4  16        2.41       15.66     63.07 o 
   7   4  16       31.21       13.87     59.14 o 
   8   4  16       12.71       81.12     73.49 o 
  -4   5  16       78.94       92.52     81.59 o 
  -3   5  16       66.37       62.17     69.48 o 
  -2   5  16       44.53       11.61     60.30 o 
  -1   5  16      114.09      105.15     73.73 o 
   0   5  16       84.76       95.33     66.53 o 
   1   5  16        1.08        9.15     56.19 o 
   2   5  16      452.19      434.68    112.82 o 
   3   5  16       52.45       51.32     60.62 o 
   4   5  16       11.81        9.59     50.61 o 
   5   5  16      149.10       41.07     87.54 o 
   6   5  16        3.91       26.23     58.09 o 
   7   5  16      107.12      119.61     74.75 o 
   8   5  16      172.25      220.27     89.74 o 
   9   5  16       44.69       42.30     65.61 o 
  -4   6  16        0.34       -5.08     98.11 o 
  -3   6  16       41.02       62.76     69.34 o 
  -2   6  16       62.04       60.13     70.46 o 
  -1   6  16       12.35       41.72     66.40 o 
   0   6  16        0.89      -15.64     61.82 o 
   1   6  16        1.44       27.22     57.62 o 
   2   6  16        8.06       20.09     56.59 o 
   3   6  16      118.74       91.47     70.11 o 
   4   6  16        0.99      -15.00     56.36 o 
   5   6  16       23.02      -20.73     63.42 o 
   6   6  16       65.61       53.73    104.00 o 
   7   6  16       40.10       27.92     90.52 o 
   8   6  16        5.83       39.31     71.53 o 
   9   6  16       44.41      110.32     79.88 o 
  -3   7  16      137.62       70.60     80.25 o 
  -2   7  16       65.19       10.77     61.05 o 
  -1   7  16       29.21       19.65     60.41 o 
   0   7  16      385.95      393.97    114.70 o 
   1   7  16        3.75       27.56     60.89 o 
   2   7  16      234.79      174.86     84.76 o 
   3   7  16      550.83      578.05    115.21 o 
   4   7  16        8.40      -16.56     52.10 o 
   5   7  16       50.32       61.42     63.46 o 
   6   7  16      167.28      237.61    138.61 o 
   7   7  16        1.64       -3.87     80.60 o 
   8   7  16      155.54      190.89    130.30 o 
   9   7  16      128.50       93.86     74.62 o 
  -2   8  16       65.74       11.62     64.14 o 
  -1   8  16       84.80      128.01     82.92 o 
   0   8  16      395.88      303.67    106.55 o 
   1   8  16        0.27       32.12     61.63 o 
   2   8  16      140.65      153.17     81.26 o 
   3   8  16        1.60       18.86     57.72 o 
   4   8  16       23.13        0.50     53.71 o 
   5   8  16      262.56      246.73     91.03 o 
   6   8  16       29.87       44.91     61.90 o 
   7   8  16        0.05      -33.89     87.30 o 
   8   8  16      122.80      139.42    112.71 o 
   9   8  16        4.67       34.77     80.68 o 
  -1   9  16        2.82       -2.33     58.98 o 
   0   9  16        1.79      -16.04     62.04 o 
   1   9  16        2.31       30.39     59.03 o 
   2   9  16      155.57      124.98     78.02 o 
   3   9  16        6.90       -3.49     57.30 o 
   4   9  16       24.10       16.24     60.57 o 
   5   9  16       37.07       36.54     62.94 o 
   6   9  16       40.78      111.05     75.71 o 
   7   9  16       14.81       41.79     81.57 o 
   8   9  16       31.31      114.65    105.45 o 
   0  10  16      252.51      280.57    107.43 o 
   1  10  16       16.96       14.34     65.86 o 
   2  10  16        3.55      -53.28     53.28 o 
   3  10  16      348.41      341.37    104.02 o 
   4  10  16       63.07      103.22     67.53 o 
   5  10  16        8.23       -8.34     53.63 o 
   6  10  16      102.55      147.16     77.49 o 
   7  10  16       23.87       41.15     90.28 o 
   2  11  16        2.92       60.98     65.25 o 
   3  11  16      187.64      189.46     89.48 o 
   4  11  16        0.04       18.39     58.50 o 
   5  11  16       82.14       64.40     70.92 o 
   6  11  16      112.97      223.50     95.45 o 
   0   0  17      123.62      336.36    133.04 o 
   1   0  17        0.26       58.31     75.24 o 
   2   0  17       41.29       47.63     69.24 o 
   3   0  17      258.35      318.29    147.24 o 
  -2   1  17      110.08      116.42    117.47 o 
  -1   1  17        6.56       51.72     95.45 o 
   0   1  17      106.28       96.98    101.66 o 
   1   1  17       21.96       30.66     95.36 o 
   2   1  17       35.82       43.43     55.13 o 
   3   1  17       37.25       96.70     77.17 o 
   4   1  17        5.32       49.89     74.82 o 
   5   1  17       17.58       74.63    108.76 o 
  -2   2  17      234.60      248.50    141.19 o 
  -1   2  17        7.85      -12.34     76.40 o 
   0   2  17      132.35      134.63     79.89 o 
   1   2  17      182.65      231.24     89.68 o 
   2   2  17       76.08       92.75     74.12 o 
   3   2  17       13.90       19.45     48.89 o 
   4   2  17        6.23       70.98     69.73 o 
   5   2  17       18.39       86.37    103.27 o 
   6   2  17      113.00      110.81     76.50 o 
  -2   3  17        4.42      -13.01     59.21 o 
  -1   3  17        0.31        8.46     59.65 o 
   0   3  17      248.04      290.64     99.57 o 
   1   3  17       17.89       21.25     63.34 o 
   2   3  17        4.34        3.96     59.79 o 
   3   3  17      196.30      196.93     88.12 o 
   4   3  17        0.35       27.44     58.74 o 
   5   3  17        0.99       39.09     63.94 o 
   6   3  17       92.40      110.15     79.72 o 
  -3   4  17        0.41       15.21     60.09 o 
  -2   4  17       26.14       15.28     64.55 o 
  -1   4  17       28.77       21.04     59.06 o 
   0   4  17      105.05      129.49     76.73 o 
   1   4  17       93.07       59.08     64.29 o 
   2   4  17        0.64       13.34     57.57 o 
   3   4  17       21.61      117.77     71.67 o 
   4   4  17      234.79      230.83     90.97 o 
   5   4  17        1.22       62.12    100.21 o 
   6   4  17       63.45      128.87     76.98 o 
   7   4  17        0.45       -0.49     61.83 o 
  -2   5  17      177.18      131.22     80.00 o 
  -1   5  17       21.07       38.70     62.94 o 
   0   5  17       19.90       41.80     65.77 o 
   1   5  17      216.15      160.83     83.07 o 
   2   5  17       62.66       42.28     66.06 o 
   3   5  17       61.53       87.85     69.26 o 
   4   5  17       90.92      105.40     72.59 o 
   5   5  17        8.11       52.28     99.96 o 
   6   5  17      168.75      133.45    126.10 o 
   7   5  17      135.22      167.70    114.37 o 
  -2   6  17       98.67      113.04     81.88 o 
  -1   6  17        0.10       11.98     58.67 o 
   0   6  17       45.49       43.00     67.94 o 
   1   6  17      107.30       68.67     69.77 o 
   2   6  17        5.94       39.10     66.18 o 
   3   6  17      104.53      151.17     83.39 o 
   4   6  17      295.62      259.01     95.58 o 
   5   6  17       12.86       22.19    102.06 o 
   6   6  17       35.78      112.79    119.25 o 
   7   6  17       24.04       40.10    102.63 o 
  -2   7  17        4.39       -7.81     63.29 o 
  -1   7  17       75.25      126.93     83.99 o 
   0   7  17        4.19      -17.83     62.62 o 
   1   7  17       19.13       34.69     62.07 o 
   2   7  17      116.17      106.26     78.29 o 
   3   7  17       11.16       39.67     64.42 o 
   4   7  17        0.49       -2.89     58.67 o 
   5   7  17       19.89       41.26     62.82 o 
   6   7  17       72.68       56.32    107.39 o 
   7   7  17       32.51        6.05     94.88 o 
  -1   8  17       70.06      125.94     89.96 o 
   0   8  17        0.27       -7.23     60.47 o 
   1   8  17      125.68      188.33     96.21 o 
   2   8  17       13.38       52.53     72.01 o 
   3   8  17       30.00       -4.68     62.67 o 
   4   8  17      201.72      211.13     93.56 o 
   5   8  17        6.15       67.37     75.57 o 
   6   8  17        2.41       13.39     91.57 o 
   7   8  17      194.67      242.53    157.49 o 
   0   9  17        2.71       -0.60     59.77 o 
   1   9  17      335.96      263.39    109.12 o 
   2   9  17        0.99       22.13     60.92 o 
   3   9  17        0.25       -0.63     62.11 o 
   4   9  17        8.27       42.06     66.63 o 
   5   9  17       23.49       52.29     71.26 o 
   6   9  17       52.12       57.93    112.95 o 
   7   9  17       38.40       64.95     92.62 o 
   2  10  17      138.25      192.25     94.50 o 
   3  10  17        2.18      -36.33     55.85 o 
   4  10  17        0.51       -1.06     65.75 o 
   5  10  17       48.43       46.82     66.68 o 
   0   3  18       15.80       21.43     67.43 o 
   1   3  18       17.83       28.29     68.90 o 
   2   3  18      257.92      251.59     95.20 o 
   3   3  18       37.18       18.81     76.96 o 
   4   3  18       49.60       61.24    112.71 o 
   0   4  18       10.27       35.77     65.72 o 
   1   4  18       48.79       44.24     67.96 o 
   2   4  18      160.87      232.86     96.37 o 
   3   4  18       16.38       12.64     66.45 o 
   4   4  18       48.42      -13.80    102.71 o 
   5   4  18      181.92      126.83    125.62 o 
   0   5  18        7.76      -24.16     58.62 o 
   1   5  18       10.66       -7.85     65.35 o 
   2   5  18       29.98       33.08     64.03 o 
   3   5  18      109.19      122.16     79.67 o 
   4   5  18       20.71        4.68     63.77 o 
   5   5  18       19.64       -9.60     94.48 o 
   0   6  18       93.05      133.83     86.83 o 
   1   6  18       48.94       -5.92     55.00 o 
   2   6  18      190.47      260.83    101.25 o 
   3   6  18      172.78      168.80     87.14 o 
   4   6  18        5.08       -4.50     62.65 o 
   5   6  18       78.49       49.94     97.62 o 
   1   7  18        2.07       42.22     77.37 o 
   2   7  18       24.96       72.22     77.56 o 
   3   7  18       55.51       43.78     75.25 o 
   4   7  18       24.97        2.82     63.73 o 
   5   7  18      154.70      189.76    133.85 o 
   2   8  18        1.89       60.35     73.75 o 
   3   8  18      222.51      258.81    102.97 o 
   4   8  18       11.84       25.15     66.52 o 
   5   8  18       20.71       17.45     68.39 o 
                                                 
